# Supplementary material for: Identification of a Five-Gene Signature Derived From MYCN Amplification and Establishment of a Nomogram for Predicting the Prognosis of Neuroblastoma
Source: Front Mol Biosci. 2021 Dec 7;8:769661. doi: 10.3389/fmolb.2021.769661 (PMC8691574; doi:10.3389/fmolb.2021.769661)
Supplement: Supplementary file 1 [file Table3.XLSX]

## Sheet: 工作表1
	GSE120559	GSE45547	GSE49170	GSE73517	score	Annotation
MYCN	2.48614	2.47032	3.643	2.58516	3.96117e-10	Up
PAICS	1.19289	1.17872	1.5653	1.00474	2.47573e-07	Up
PHGDH	2.08129	2.12491	2.80543	1.87348	2.59892e-06	Up
RPL22L1	1.28378	1.31477	2.03208	1.44398	3.96117e-06	Up
NPW	2.38635	2.10234	2.78562	1.99918	5.79954e-06	Up
SLC30A3	2.41177	2.55428	3.61573	2.29202	5.16223e-05	Up
HPDL	1.54849	1.37838	1.79331	1.18305	0.00011085	Up
ZNF695	1.56803	1.68278	2.02882	1.24878	0.000131422	Up
C19orf48	1.28794	1.21695	1.55716	0.992658	0.000252298	Up
SLCO4A1	2.2094	2.5948	3.57862	2.55473	0.000280166	Up
MGC16291	2.36727	2.9256	4.02922	2.63468	0.000320854	Up
SLC1A5	1.14031	1.34145	1.51298	1.09497	0.000365822	Up
MYOZ3	1.37332	1.56468	1.98184	1.24074	0.000825957	Up
TWIST1	2.09937	2.09404	2.86951	2.18608	0.000916392	Up
TRIM54	1.69447	1.98005	2.70905	1.8105	0.00101406	Up
TMEM97	1.23121	1.19947	1.5001	1.10389	0.00111933	Up
KIAA0114	1.07386	1.15117	1.42262	1.00597	0.00123259	Up
GABRA5	1.6391	2.08331	2.63761	1.68022	0.00193292	Up
VWCE	1.05451	1.05757	1.41412	1.0129	0.00247573	Up
CCNB1IP1	0.938609	1.09581	1.44395	1.062	0.00280452	Up
NCAN	2.10076	2.51629	3.24949	2.35066	0.00362471	Up
AHCY	0.885501	0.874272	1.35244	1.00061	0.00375733	Up
PUS7	1.01799	1.02424	1.20813	0.873538	0.00382807	Up
VAX2	1.58582	1.53911	1.80467	1.56064	0.00442046	Up
SUSD5	1.79719	2.04908	2.60313	1.8751	0.00513367	Up
LMO3	2.24526	2.51876	3.62996	2.70805	0.00548457	Up
CPLX3	1.67638	1.79716	2.22064	1.67394	0.00585315	Up
C15orf42	1.62386	1.47802	1.91618	1.21423	0.00624001	Up
FAM19A5	1.58237	1.76852	2.33433	1.66413	0.00897882	Up
KLRG2	1.82104	1.39437	1.86195	1.30636	0.010066	Up
FAM101A	1.07599	1.25636	1.48125	1.19979	0.010066	Up
GMPS	1.01906	1.01361	1.18859	0.766101	0.0102955	Up
GLDC	1.76522	1.68143	2.13001	1.50127	0.0106452	Up
ABCC4	1.2432	1.61419	1.88779	1.25135	0.0106452	Up
CRYGD	2.31965	2.46639	2.06381	2.3485	0.011249	Up
SLC38A5	1.21706	1.07594	1.20856	0.981632	0.0113611	Up
TEX15	1.64371	2.00377	2.60465	1.25061	0.0118782	Up
KIAA1909	1.67761	1.56572	1.97457	1.38018	0.0132153	Up
CDT1	1.27697	1.24793	1.7062	1.04163	0.0146623	Up
HOXD10	2.02532	2.25054	3.06641	1.91195	0.0170515	Up
CPNE7	1.71596	1.65863	1.97377	1.54405	0.0179093	Up
LRRN1	1.83002	2.08086	2.70046	1.93666	0.0179093	Up
SMO	1.30181	1.17189	1.51928	1.0376	0.0237549	Up
ST6GAL2	1.82794	1.78611	2.07525	1.29548	0.0296316	Up
DLX5	1.35715	2.05268	2.57889	1.70237	0.0322639	Up
ASAM	1.98708	2.25908	0.290836	2.22723	0.0335148	Up
NPPC	1.56686	1.48931	1.69951	1.11323	0.0365365	Up
DNAJC5G	1.5606	1.54509	1.93051	1.32863	0.0380508	Up
UNQ6975	1.9207	1.89888	2.41154	1.62108	0.0396117	Up
PSAT1	1.19967	1.3232	1.59424	0.982285	0.0408969	Up
HK2	1.33485	1.66729	2.03092	1.44468	0.0428769	Up
RAB3B	-2.3705	-2.24967	-3.80551	-2.62295	1.42944e-10	Down
RGS9	-2.59054	-2.55361	-4.3609	-3.06814	1.42944e-10	Down
KIAA0513	-1.59435	-1.50903	-2.74378	-1.68796	2.28969e-10	Down
SLC18A2	-2.31312	-2.3774	-4.35634	-3.01115	2.28969e-10	Down
CCDC24	-1.20501	-1.20926	-2.16648	-1.42981	9.96736e-10	Down
NTRK1	-3.62323	-3.60362	-5.92534	-3.75432	1.34066e-09	Down
HPCAL4	-2.18048	-1.95122	-3.69148	-2.54685	2.28711e-09	Down
PRDM2	-1.14555	-1.16774	-2.16652	-1.40314	2.91476e-09	Down
PTPRH	-2.19977	-2.04005	-3.57646	-2.39157	4.54801e-09	Down
XKR4	-1.92195	-2.24494	-3.30614	-2.69451	6.7871e-09	Down
CYB561	-1.7996	-1.68977	-2.86051	-1.90518	9.76603e-09	Down
DNER	-2.18561	-1.84965	-3.36175	-2.11635	1.59478e-08	Down
FAM70A	-2.21836	-2.23737	-3.94488	-2.8461	1.85465e-08	Down
LOC339192	-1.69884	-1.76716	-3.22448	-2.13247	4.66361e-08	Down
SLCO3A1	-1.63311	-1.75084	-2.89136	-1.96198	5.23696e-08	Down
KRT19	-2.73155	-3.12637	-5.03569	-3.65783	6.54054e-08	Down
CAMTA1	-1.28711	-1.31823	-2.24493	-1.473	1.08594e-07	Down
PIK3CD	-1.08218	-1.04124	-2.0058	-1.34225	1.19311e-07	Down
CACNA2D3	-1.83561	-1.84638	-2.9742	-2.29506	1.56257e-07	Down
RAB15	-1.18193	-1.13642	-1.91839	-1.17499	1.70294e-07	Down
RGS5	-1.96008	-2.015	-3.11931	-2.2577	2.18116e-07	Down
MDGA1	-1.98745	-2.17863	-3.54309	-2.16785	2.75366e-07	Down
BAIAP3	-1.92921	-1.81761	-3.46751	-2.23107	4.52285e-07	Down
IL7	-2.45469	-2.59756	-4.39335	-3.42809	5.15672e-07	Down
ATP2B4	-1.14397	-1.32528	-2.36016	-1.48904	5.855e-07	Down
PINK1	-0.963645	-1.02611	-1.8854	-1.23915	6.06404e-07	Down
CAPS2	-1.51572	-1.48866	-2.7145	-2.00246	7.91049e-07	Down
SCPEP1	-1.05597	-1.01755	-1.90064	-1.2327	9.91056e-07	Down
ECEL1	-2.45725	-2.34666	-4.11798	-2.82959	1.16429e-06	Down
OSBPL3	-1.17249	-1.23024	-2.33827	-1.7291	1.16429e-06	Down
PRKCB	-1.63844	-1.51646	-2.72096	-2.09582	1.29177e-06	Down
ANKFN1	-2.00918	-1.93823	-3.54608	-2.49346	1.65622e-06	Down
ABLIM3	-1.24566	-1.24904	-2.25502	-1.47403	1.7375e-06	Down
VSTM2A	-1.91073	-1.93592	-3.39374	-2.26578	1.82172e-06	Down
PRKCB1	-1.87078	-1.52616	-2.91686	-2.13699	1.90898e-06	Down
EBF1	-1.18704	-1.41548	-2.29095	-1.54919	2.28969e-06	Down
TPPP3	-1.32848	-1.35787	-2.43607	-1.50282	2.61059e-06	Down
KIAA0319	-1.73325	-1.37466	-2.93226	-1.84396	3.63155e-06	Down
NRCAM	-1.31706	-1.34398	-2.3466	-1.54802	3.92786e-06	Down
KNDC1	-2.46868	-1.97033	-3.71417	-2.60545	4.08263e-06	Down
GABARAPL1	-1.01675	-1.03811	-1.9931	-1.41332	4.40586e-06	Down
TRIM36	-1.37678	-1.15735	-2.24884	-1.71615	5.29784e-06	Down
NLF2	-1.45027	-1.976	-3.23194	-2.11393	5.29784e-06	Down
GABARAPL3	-1.06589	-1.04773	-2.20541	-1.52906	5.89422e-06	Down
PALM3	-1.3049	-1.24253	-2.48473	-1.48742	7.9878e-06	Down
NAV3	-1.73118	-1.70999	-3.12353	-2.15389	9.66419e-06	Down
RNF11	-1.08474	-0.992788	-1.76271	-1.25563	9.96226e-06	Down
CD9	-1.09165	-1.2186	-2.22788	-1.39304	1.09198e-05	Down
FLJ30851	-1.04398	-1.04028	-2.03209	-1.35678	1.19388e-05	Down
RAMP3	-1.13335	-1.2753	-2.28233	-1.52367	1.37938e-05	Down
AGBL4	-1.08041	-1.15577	-2.30656	-1.63854	1.50057e-05	Down
GPR123	-1.70122	-1.40864	-2.76267	-1.74137	1.91237e-05	Down
C5orf4	-1.26161	-1.45786	-2.42419	-1.57263	2.06683e-05	Down
ARHGEF10L	-0.895965	-1.04167	-1.63741	-1.15976	2.48446e-05	Down
C1orf173	-1.9255	-1.84708	-3.29662	-2.29784	2.52454e-05	Down
PLXNA4A	-1.69606	-1.63798	-3.04789	-2.06821	2.64996e-05	Down
DPP6	-1.23709	-1.13834	-2.0258	-1.41886	2.91476e-05	Down
PLXNA4	-1.88234	-1.7798	-3.31274	-2.16813	3.05436e-05	Down
CPEB4	-1.03597	-0.914915	-1.70691	-1.14918	3.11839e-05	Down
ADRB2	-1.85296	-2.06696	-3.4754	-2.26226	3.19892e-05	Down
RCAN3	-1.49681	-1.35865	-2.85012	-2.11226	3.34856e-05	Down
ALCAM	-1.01526	-1.18132	-2.16874	-1.57488	3.42531e-05	Down
LOC388002	-2.13168	-2.8924	-4.54159	-2.95256	3.58277e-05	Down
PTPRF	-0.943735	-1.09785	-1.7926	-1.22745	3.5957e-05	Down
KIAA1957	-1.24484	-1.19614	-2.09318	-1.2674	3.85155e-05	Down
PMP22	-1.57804	-1.60412	-2.51448	-1.47691	3.91391e-05	Down
GDPD5	-0.927334	-1.12252	-1.99948	-1.3074	4.11922e-05	Down
TRPV2	-1.23997	-1.36174	-2.37315	-1.47959	4.2675e-05	Down
CGN	-1.0033	-1.0146	-2.15638	-1.4933	4.35952e-05	Down
KRT33A	-1.0978	-1.22781	-2.6328	-1.7876	4.54801e-05	Down
TNNI3K	-1.45393	-1.21384	-2.50425	-1.67871	4.74255e-05	Down
CD163L1	-1.39694	-1.34108	-2.46694	-1.53623	5.47292e-05	Down
DDC	-1.61848	-1.79025	-2.81595	-1.92383	5.81048e-05	Down
CORO2A	-1.10082	-1.12135	-2.01102	-1.66625	6.04404e-05	Down
DBH	-1.85417	-1.79269	-2.88266	-2.24587	6.53221e-05	Down
TP63	-1.15695	-1.44955	-2.58127	-1.778	6.7871e-05	Down
LOC400043	-1.24363	-1.17179	-2.23045	-1.63284	7.31917e-05	Down
SLC22A4	-1.09795	-1.18265	-2.33662	-1.39444	7.7383e-05	Down
CCBE1	-1.48931	-1.58519	-3.02612	-1.84463	8.63031e-05	Down
SCN7A	-1.37779	-1.63165	-3.07474	-1.80056	9.93699e-05	Down
DOCK3	-2.32582	-1.70369	-3.31981	-2.62549	0.000104633	Down
PCSK1	-1.74677	-1.54521	-2.93231	-1.996	0.000108257	Down
TTC39A	-1.466	-1.33533	-2.64823	-1.66109	0.000117727	Down
SYT13	-1.68574	-1.54626	-2.68841	-1.74687	0.000140737	Down
LY75	-1.12897	-1.38676	-2.66835	-1.83238	0.000149888	Down
IL18	-1.17511	-1.3429	-2.65438	-1.80587	0.000154627	Down
CHD5	-1.62407	-1.50231	-2.95845	-1.72169	0.000157038	Down
CGNL1	-1.27438	-1.4068	-2.5064	-1.54061	0.000159478	Down
ROPN1B	-1.3243	-1.25496	-2.51073	-1.53427	0.000164442	Down
KRT19P3	-1.25349	-1.22655	-2.67783	-1.86816	0.000166967	Down
LOC100127887	-2.38254	-2.51623	-4.17939	-2.62927	0.000172104	Down
PTN	-1.09056	-1.26253	-2.22481	-1.5717	0.000177358	Down
TUBB2A	-1.10579	-1.07683	-1.55902	-0.924017	0.000181947	Down
WNT4	-1.36891	-1.4049	-2.66109	-1.75437	0.000188228	Down
PGM2L1	-1.22597	-1.18691	-2.13059	-1.30487	0.000199589	Down
PID1	-1.08039	-1.12175	-2.152	-1.24534	0.000208442	Down
GCGR	-1.97162	-2.06929	-3.65517	-2.56945	0.000217587	Down
S100B	-1.43652	-1.53808	-2.81201	-1.48972	0.000217587	Down
PRUNE2	-1.43599	-1.2887	-2.39693	-1.60163	0.000290292	Down
SERPINA5	-1.99504	-1.8178	-3.34181	-2.68859	0.000294156	Down
DLC1	-1.0614	-1.18997	-1.83248	-1.29978	0.000298058	Down
ALDOC	-1.12801	-1.05969	-2.06703	-1.19195	0.000318156	Down
KIAA1576	-1.36833	-1.095	-2.13311	-1.36911	0.000334953	Down
DMRTC1	-1.49321	-1.33876	-2.52979	-1.78817	0.000347981	Down
CREG2	-1.62741	-1.52925	-3.04837	-1.88745	0.000356874	Down
GCH1	-1.33776	-1.07208	-2.02914	-1.25339	0.000361385	Down
ITGAD	-1.47393	-1.75422	-3.19594	-2.30995	0.000403926	Down
BSPRY	-1.92766	-1.8777	-1.17696	-2.13137	0.000446282	Down
GAP43	-1.19129	-1.00596	-1.85626	-1.20064	0.000471872	Down
ACCN1	-1.15317	-1.0241	-2.15132	-1.39409	0.000529706	Down
MGC5457	-1.09622	-1.16629	-2.4898	-1.53093	0.00054805	Down
REEP6	-0.870422	-1.00905	-1.82128	-1.23699	0.000561132	Down
TMEM132C	-1.83005	-1.92409	-3.28105	-2.31781	0.000690132	Down
FMO3	-1.36921	-1.37286	-2.82303	-1.95735	0.000697522	Down
KIRREL3	-1.74059	-1.6017	-2.85474	-1.68282	0.000712482	Down
KIAA1522	-1.03285	-0.990117	-1.84328	-1.16384	0.000806198	Down
BIRC3	-1.1639	-1.62837	-2.87426	-1.86112	0.000840992	Down
TMEM107	-0.707487	-0.86845	-1.6818	-1.17969	0.000980166	Down
PLXNA4B	-1.51408	-1.25366	-2.78775	-1.75642	0.000986148	Down
CD96	-1.17419	-1.68561	-3.00738	-1.96369	0.00100553	Down
MIA	-1.05991	-1.34293	-2.34483	-1.29486	0.00101533	Down
KIAA0367	-1.22866	-1.35935	-2.88149	-1.77982	0.00104515	Down
HECW1	-1.07424	-1.06153	-2.1827	-1.44988	0.00120425	Down
CASZ1	-1.21665	-1.05863	-2.44281	-1.60859	0.00123813	Down
GFRA3	-1.34202	-1.42393	-2.3885	-1.52092	0.00128441	Down
PKHD1	-1.23648	-1.25805	-2.65786	-1.63253	0.00129618	Down
POF1B	-1.93183	-2.30416	-4.15476	-3.00127	0.00135625	Down
LRGUK	-1.33571	-1.54201	-2.80158	-1.92441	0.00143046	Down
TMIE	-0.871276	-1.01416	-1.9684	-1.36124	0.00145931	Down
DRD1IP	-1.68331	-1.2684	-2.62915	-1.69292	0.00150892	Down
PLXNC1	-1.00065	-1.16137	-2.30874	-1.46947	0.00171748	Down
CLU	-0.939836	-1.09099	-2.05852	-1.37538	0.00176908	Down
CNTN1	-1.37828	-1.11081	-2.0854	-1.42997	0.00183717	Down
TRIM55	-1.24915	-1.44007	-2.92927	-2.23055	0.00186804	Down
VSTM2L	-1.09172	-1.25575	-2.21381	-1.6774	0.00188363	Down
SCG2	-1.27021	-1.34192	-2.35827	-1.48539	0.00194694	Down
MAL	-1.25431	-1.43517	-2.62088	-1.62127	0.00194694	Down
GRID2	-1.35528	-1.49538	-2.61609	-1.70797	0.00207833	Down
RASGEF1A	-1.34022	-1.26017	-2.39651	-1.50551	0.00211925	Down
KCTD19	-1.31442	-1.09556	-2.2085	-1.68786	0.00214647	Down
SPAG6	-1.69565	-1.58164	-3.30845	-1.69517	0.00214647	Down
HMGCL	-0.608358	-0.70555	-1.51607	-1.0907	0.00226571	Down
TLN2	-0.911737	-1.11039	-2.07816	-1.33009	0.00227115	Down
DNASE1L3	-1.21176	-1.61555	-2.74961	-1.95472	0.00230589	Down
TNFRSF25	-1.17144	-1.18171	-1.88521	-1.25811	0.00234971	Down
C10orf79	-1.24841	-1.09199	-2.45049	-1.78532	0.00236095	Down
PRPH	-1.57537	-1.62865	-2.41188	-1.41169	0.00255164	Down
LOC643751	-0.922683	-0.879584	-1.76271	-1.17234	0.00255568	Down
NPFF	-1.08683	-1.26812	-2.06381	-1.21679	0.00265121	Down
CROT	-0.928021	-1.06506	-2.12525	-1.50792	0.00268178	Down
STX12	-0.910535	-0.859565	-1.58734	-1.08134	0.00286285	Down
AMIGO2	-1.90046	-1.99619	-3.61235	-2.3902	0.00292372	Down
CA10	-1.47458	-1.53918	-2.87978	-1.68835	0.00292372	Down
PKIB	-1.4808	-1.69982	-3.00423	-2.05166	0.00317027	Down
UBD	-1.25477	-2.00241	-3.28583	-2.18718	0.00335914	Down
HYDIN	-1.43223	-1.29015	-2.6366	-1.52134	0.00340764	Down
GPR162	-1.03981	-0.911791	-1.81551	-1.15744	0.0034865	Down
DUSP3	-0.850523	-0.72354	-1.55541	-1.00621	0.00352858	Down
OPTN	-0.781245	-0.758336	-1.42694	-1.01059	0.00352858	Down
ITGA8	-1.49479	-1.62218	-3.011	-1.95526	0.00363245	Down
SYNC1	-0.854299	-0.872728	-1.75293	-1.19408	0.0037057	Down
ABCA5	-1.02281	-1.02437	-1.91031	-1.30904	0.00370981	Down
SLC18A1	-1.82818	-1.75661	-3.04823	-2.17748	0.00378839	Down
SLC37A1	-1.00035	-0.952349	-1.89451	-1.2069	0.00385904	Down
LGALS2	-1.32212	-1.79223	-3.08596	-2.00666	0.00386821	Down
STK32A	-1.35131	-0.988912	-2.28401	-1.45319	0.00397007	Down
PTGER4	-1.01492	-1.0726	-2.01115	-1.51111	0.00408317	Down
PCSK2	-2.0242	-1.67393	-3.29177	-2.63984	0.00414051	Down
ANKRD43	-1.90026	-2.0082	-3.64609	-2.41963	0.00417173	Down
PLCD4	-1.4187	-1.41526	-2.49157	-1.39237	0.00437396	Down
SNX10	-1.28399	-1.10026	-2.24516	-1.51406	0.00533199	Down
DIRAS3	-1.88376	-1.85352	-3.47513	-1.73647	0.00542807	Down
KCND2	-1.59751	-1.37148	-2.59231	-1.83983	0.00546273	Down
2021-09-04	-0.781309	-0.860149	-1.88037	-1.30375	0.00549081	Down
C1orf128	-0.732435	-0.806764	-1.74195	-1.14498	0.00571029	Down
SOX6	-1.611	-1.54403	-3.11258	-1.68626	0.00574599	Down
RP13-102H20.1	-2.55358	-2.343	-4.16453	-2.96135	0.005855	Down
TIMD4	-1.40858	-1.81448	-3.31062	-2.31826	0.00604012	Down
SV2B	-1.59843	-1.76775	-3.0801	-1.59701	0.00607767	Down
HS6ST3	-1.74934	-1.53367	-2.88002	-2.00741	0.00607767	Down
FBXO2	-1.27432	-1.07776	-2.11099	-1.31395	0.00626404	Down
MYC	-0.90585	-1.03016	-1.97688	-1.21212	0.00626404	Down
DMN	-0.929771	-1.01779	-1.93571	-1.33356	0.00641622	Down
LTB	-1.21066	-1.60247	-2.61408	-1.83608	0.00646282	Down
PNMT	-1.24328	-1.06814	-1.97123	-1.7888	0.00649321	Down
ANXA2	-0.961256	-1.13036	-1.88863	-1.13003	0.00704904	Down
FUCA1	-0.995269	-1.03676	-1.94199	-1.32885	0.00704904	Down
TARP	-1.15843	-1.49274	-2.80296	-1.74422	0.00728775	Down
VAMP3	-0.711826	-0.749441	-1.54607	-1.07171	0.00761714	Down
KCNIP4	-1.35997	-1.30948	-2.57942	-1.70637	0.00786473	Down
ITK	-1.53267	-1.33721	-2.69638	-1.70144	0.00828378	Down
GRIN3A	-1.85661	-1.78649	-3.29472	-2.44317	0.00843385	Down
PCDH20	-1.84924	-1.42066	-2.73553	-1.53852	0.0085723	Down
TEKT2	-1.14536	-0.992692	-2.02309	-1.41014	0.00861844	Down
PPP1R1A	-1.36541	-1.39841	-2.8	-2.1527	0.00899548	Down
NXPH1	-1.17238	-1.34443	-2.17331	-1.42684	0.0092748	Down
C1QTNF2	-1.03323	-1.12068	-2.07709	-1.36505	0.00932658	Down
CAMTA2	-0.718637	-0.868066	-1.76907	-1.12541	0.0106737	Down
DUSP22	-0.775241	-0.785975	-1.57722	-1.07002	0.0106737	Down
SLC7A4	-1.11474	-0.939208	-2.14223	-1.44552	0.0107174	Down
EPHA5	-1.63522	-1.76092	-3.35599	-1.93062	0.0109248	Down
CD2	-1.00305	-1.31908	-2.39202	-1.58035	0.0111604	Down
CYB5R2	-1.10495	-1.36496	-2.50769	-1.83565	0.0117043	Down
CCDC68	-1.38228	-1.27931	-2.68333	-2.42001	0.0117097	Down
KLHDC8A	-1.12204	-1.19436	-2.19798	-1.21431	0.01189	Down
PSD2	-1.01751	-0.95739	-1.88359	-1.23159	0.0120532	Down
ANXA2P1	-0.847975	-1.02355	-2.0138	-1.19136	0.0122859	Down
NEGR1	-1.22562	-1.0589	-2.37556	-1.62597	0.0125248	Down
SEMA3E	-2.04475	-2.04414	-3.84283	-2.74621	0.0127201	Down
CDH19	-1.90105	-2.28743	-4.15663	-2.10545	0.0127857	Down
ATP2A3	-0.941685	-1.14542	-2.20498	-1.43594	0.0130011	Down
NR3C1	-0.78004	-0.930189	-1.79725	-1.28457	0.0135444	Down
LOC253012	-1.68669	-1.34118	-2.87579	-1.91872	0.0137312	Down
CD69	-1.01035	-1.48308	-2.75422	-1.75019	0.0138007	Down
LRRTM4	-1.92204	-1.72852	-3.31532	-1.75322	0.0139404	Down
CCL19	-1.92468	-2.55967	-3.87064	-2.59038	0.0140812	Down
C17orf28	-0.787814	-0.866378	-1.68837	-1.10749	0.0142271	Down
EPS8L1	-0.940899	-1.20048	-2.15954	-1.42997	0.0143814	Down
HS3ST5	-1.64881	-1.51339	-2.78267	-1.77221	0.0144379	Down
TH	-1.29439	-1.3879	-2.40759	-1.63532	0.0145101	Down
ERBB3	-1.59771	-1.96354	-2.22264	-2.11158	0.0145114	Down
SCML4	-1.01628	-0.974899	-1.85174	-1.2941	0.0153072	Down
KLRB1	-0.974901	-1.2826	-2.44593	-1.59348	0.0155787	Down
PTPRZ1	-1.43998	-1.6251	-3.20917	-1.76883	0.0157784	Down
TNFAIP3	-0.702153	-1.11965	-2.18484	-1.33691	0.0166954	Down
TMEFF2	-1.50912	-1.51112	-2.62463	-1.38797	0.0172101	Down
ATP6V1G2	-1.13314	-0.977813	-1.68827	-1.0452	0.0175661	Down
LCP1	-0.934022	-1.11087	-1.99588	-1.2663	0.0175661	Down
AHI1	-0.777495	-0.909764	-1.78065	-1.1661	0.0178826	Down
CTAG1A	-2.28856	-1.98587	-3.49973	-2.74857	0.0190813	Down
MAP7D1	-0.880609	-0.863057	-1.50427	-1.01173	0.019457	Down
BOK	-0.738294	-0.928289	-1.73769	-1.23741	0.0206795	Down
DKK3	-1.01402	-0.877172	-1.63869	-1.02379	0.0208426	Down
FREM1	-1.18886	-1.17967	-2.31147	-1.51371	0.0212153	Down
CLEC4E	-1.37197	-1.44027	-2.86996	-1.67626	0.0220936	Down
MAP1A	-0.998527	-0.966808	-2.00922	-1.13267	0.0236704	Down
C1orf63	-0.873534	-0.897479	-1.72085	-1.16105	0.0236704	Down
FLJ21272	-1.00595	-0.983121	-2.06538	-1.54379	0.0241134	Down
CLSTN1	-0.881749	-0.914791	-1.55992	-1.04476	0.0241134	Down
SORBS2	-1.02371	-0.935989	-1.71658	-1.15262	0.024672	Down
ZFPM2	-0.998498	-1.15909	-2.17011	-1.32171	0.0257893	Down
ADC	-0.974992	-0.813059	-1.67321	-1.1414	0.026387	Down
MC4R	-1.26376	-1.13933	-2.4776	-1.27282	0.0266719	Down
SAMD9	-0.83461	-1.05077	-1.99582	-1.39932	0.0271333	Down
NPHP1	-1.05957	-0.924544	-1.98038	-1.32466	0.0287579	Down
PTGDS	-1.4304	-1.73612	-2.83372	-1.77734	0.0287858	Down
NGFR	-0.955685	-1.33018	-2.55592	-1.79469	0.0293346	Down
IL7R	-1.10502	-1.36259	-2.50912	-1.52859	0.0293947	Down
SLAMF8	-0.794682	-1.01242	-1.96013	-1.28949	0.0301625	Down
FAM19A1	-1.70027	-1.78529	-3.46491	-2.03988	0.030515	Down
KATNAL1	-0.925334	-0.864806	-1.58455	-1.18045	0.0322393	Down
FLJ14712	-1.18441	-1.23518	-2.39412	-1.58548	0.0328512	Down
TRAT1	-1.0732	-1.10335	-2.30555	-1.56794	0.0331189	Down
CYP3A4	-1.42868	-1.33656	-2.66206	-2.54355	0.0342993	Down
ROPN1	-1.03779	-0.735304	-1.90493	-1.12232	0.0345265	Down
ABCC3	-0.772044	-1.21503	-2.34541	-1.60056	0.0369908	Down
RAB37	-1.18373	-1.1814	-2.25949	-1.32419	0.038823	Down
FNDC5	-0.97358	-1.12412	-2.03836	-1.36328	0.039522	Down
RSHL3	-0.903346	-0.957969	-2.05834	-1.40389	0.0403289	Down
DDEFL1	-0.882667	-0.920755	-1.82926	-1.2575	0.0403289	Down
GP1BA	-1.00589	-1.35186	-2.47919	-1.69632	0.0412994	Down
KLHL14	-1.85164	-1.35458	-2.93112	-1.91289	0.0415394	Down
C7orf16	-2.40543	-1.7971	-3.77918	-2.24246	0.0417961	Down
RHCE	-1.17831	-0.947225	-2.18483	-1.58481	0.0423125	Down
C5orf32	-0.850944	-0.843783	-1.66286	-1.08749	0.0426293	Down
CRH	-2.24536	-1.27042	-3.11741	-2.55354	0.043886	Down
UNC5D	-1.45041	-1.06459	-2.32494	-1.17546	0.0464327	Down
RGS7	-1.02203	-0.836291	-1.80722	-1.23427	0.0496846	Down
