# Supplementary material for: Identification of a Five-Gene Signature Derived From MYCN Amplification and Establishment of a Nomogram for Predicting the Prognosis of Neuroblastoma
Source: Front Mol Biosci. 2021 Dec 7;8:769661. doi: 10.3389/fmolb.2021.769661 (PMC8691574; doi:10.3389/fmolb.2021.769661)
Supplement: Supplementary file 3 [file Table4.CSV]

	ONTOLOGY	ID	Description	GeneRatio	BgRatio	pvalue	p.adjust	qvalue	geneID	Count
GO:0001919	BP	GO:0001919	regulation of receptor recycling	5/241	18/13243	1.35E-05	0.021111148	0.019863048	RAMP3/OPTN/ANXA2/VAMP3/TRAT1	5
GO:0009713	BP	GO:0009713	catechol-containing compound biosynthetic process	5/241	19/13243	1.81E-05	0.021111148	0.019863048	DDC/DBH/GCH1/PNMT/TH	5
GO:0042423	BP	GO:0042423	catecholamine biosynthetic process	5/241	19/13243	1.81E-05	0.021111148	0.019863048	DDC/DBH/GCH1/PNMT/TH	5
GO:0001881	BP	GO:0001881	receptor recycling	5/241	24/13243	6.13E-05	0.053727132	0.050550762	RAMP3/OPTN/ANXA2/VAMP3/TRAT1	5
GO:0009415	BP	GO:0009415	response to water	4/241	15/13243	0.0001247	0.087389774	0.082223256	NTRK1/ATP2B4/CD9/TH	4
GO:0010001	BP	GO:0010001	glial cell differentiation	12/241	191/13243	0.000196414	0.114705937	0.107924476	PHGDH/SMO/DNER/CD9/PTN/S100B/GAP43/CLU/SOX6/ERBB3/PTPRZ1/BOK	12
GO:0006112	BP	GO:0006112	energy reserve metabolic process	7/241	74/13243	0.000386599	0.163571963	0.153901522	PGM2L1/PID1/GCGR/MYC/PPP1R1A/C1QTNF2/MC4R	7
GO:0048485	BP	GO:0048485	sympathetic nervous system development	4/241	21/13243	0.000501758	0.163571963	0.153901522	NTRK1/PLXNA4/TP63/GFRA3	4
GO:0007342	BP	GO:0007342	fusion of sperm to egg plasma membrane involved in single fertilization	3/241	10/13243	0.000649814	0.163571963	0.153901522	CD9/ROPN1B/SERPINA5	3
GO:1904925	BP	GO:1904925	positive regulation of autophagy of mitochondrion in response to mitochondrial depolarization	3/241	10/13243	0.000649814	0.163571963	0.153901522	HK2/PINK1/OPTN	3
GO:0046189	BP	GO:0046189	phenol-containing compound biosynthetic process	5/241	39/13243	0.000665238	0.163571963	0.153901522	DDC/DBH/GCH1/PNMT/TH	5
GO:0021953	BP	GO:0021953	central nervous system neuron differentiation	10/241	164/13243	0.00083917	0.163571963	0.153901522	HOXD10/SMO/DLX5/MDGA1/KNDC1/PLXNA4/GDPD5/CHD5/GRID2/UNC5D	10
GO:0001963	BP	GO:0001963	synaptic transmission, dopaminergic	4/241	24/13243	0.000853487	0.163571963	0.153901522	RAB3B/PINK1/TH/CRH	4
GO:0001921	BP	GO:0001921	positive regulation of receptor recycling	3/241	11/13243	0.00088152	0.163571963	0.153901522	RAMP3/ANXA2/VAMP3	3
GO:1904923	BP	GO:1904923	regulation of autophagy of mitochondrion in response to mitochondrial depolarization	3/241	11/13243	0.00088152	0.163571963	0.153901522	HK2/PINK1/OPTN	3
GO:0007215	BP	GO:0007215	glutamate receptor signaling pathway	7/241	85/13243	0.000895603	0.163571963	0.153901522	RGS9/PINK1/CPEB4/ADRB2/GRID2/GRIN3A/CRH	7
GO:0001505	BP	GO:0001505	regulation of neurotransmitter levels	14/241	293/13243	0.000963509	0.163571963	0.153901522	PHGDH/CPLX3/GLDC/RAB3B/SLC18A2/BAIAP3/ATP2B4/PRKCB/DDC/GCH1/CLU/SLC18A1/GRIN3A/TH	14
GO:0015850	BP	GO:0015850	organic hydroxy compound transport	11/241	198/13243	0.001009592	0.163571963	0.153901522	RAB3B/SLC18A2/PINK1/OSBPL3/CLU/STX12/ABCA5/SLC18A1/ANXA2/ABCC3/CRH	11
GO:0048512	BP	GO:0048512	circadian behavior	5/241	43/13243	0.001048445	0.163571963	0.153901522	AHCY/KCND2/TH/PTGDS/CRH	5
GO:0021510	BP	GO:0021510	spinal cord development	7/241	88/13243	0.00110014	0.163571963	0.153901522	PHGDH/HOXD10/SMO/MDGA1/GDPD5/PTN/NPFF	7
GO:0042416	BP	GO:0042416	dopamine biosynthetic process	3/241	12/13243	0.001159624	0.163571963	0.153901522	DDC/GCH1/TH	3
GO:0045026	BP	GO:0045026	plasma membrane fusion	3/241	12/13243	0.001159624	0.163571963	0.153901522	CD9/ROPN1B/SERPINA5	3
GO:0007622	BP	GO:0007622	rhythmic behavior	5/241	44/13243	0.001165551	0.163571963	0.153901522	AHCY/KCND2/TH/PTGDS/CRH	5
GO:0014075	BP	GO:0014075	response to amine	5/241	44/13243	0.001165551	0.163571963	0.153901522	GLDC/RGS9/SLC18A2/DBH/TH	5
GO:0042745	BP	GO:0042745	circadian sleep/wake cycle	4/241	26/13243	0.001167037	0.163571963	0.153901522	AHCY/TH/PTGDS/CRH	4
GO:0048265	BP	GO:0048265	response to pain	4/241	27/13243	0.001350624	0.18202255	0.171261303	NTRK1/DBH/GCH1/CRH	4
GO:0044782	BP	GO:0044782	cilium organization	12/241	241/13243	0.001553919	0.190318882	0.179067153	ABCC4/ABLIM3/ROPN1B/TMEM107/PKHD1/LRGUK/HYDIN/SNX10/TEKT2/AHI1/NPHP1/ROPN1	12
GO:0006584	BP	GO:0006584	catecholamine metabolic process	5/241	47/13243	0.001575128	0.190318882	0.179067153	DDC/DBH/GCH1/PNMT/TH	5
GO:0009712	BP	GO:0009712	catechol-containing compound metabolic process	5/241	47/13243	0.001575128	0.190318882	0.179067153	DDC/DBH/GCH1/PNMT/TH	5
GO:1901617	BP	GO:1901617	organic hydroxy compound biosynthetic process	11/241	213/13243	0.00181432	0.190348007	0.179094556	PSAT1/OSBPL3/DDC/DBH/WNT4/GCH1/PNMT/CYB5R2/TH/DKK3/CYP3A4	11
GO:0006837	BP	GO:0006837	serotonin transport	3/241	14/13243	0.001867684	0.190348007	0.179094556	SLC18A2/SLC18A1/CRH	3
GO:0098780	BP	GO:0098780	response to mitochondrial depolarisation	3/241	14/13243	0.001867684	0.190348007	0.179094556	HK2/PINK1/OPTN	3
GO:1900451	BP	GO:1900451	positive regulation of glutamate receptor signaling pathway	3/241	14/13243	0.001867684	0.190348007	0.179094556	RGS9/PINK1/ADRB2	3
GO:0051402	BP	GO:0051402	neuron apoptotic process	11/241	214/13243	0.001882633	0.190348007	0.179094556	GABRA5/NTRK1/PINK1/CPEB4/TP63/VSTM2L/GRID2/ERBB3/PTPRZ1/BOK/NGFR	11
GO:0097366	BP	GO:0097366	response to bronchodilator	5/241	49/13243	0.001901307	0.190348007	0.179094556	RGS9/SLC18A2/DBH/CCL19/TH	5
GO:0010259	BP	GO:0010259	multicellular organism aging	4/241	30/13243	0.002020927	0.194815325	0.183297765	PRDM2/DDC/TP63/TH	4
GO:0061025	BP	GO:0061025	membrane fusion	7/241	98/13243	0.002057351	0.194815325	0.183297765	CPLX3/CD9/ROPN1B/SERPINA5/ANXA2/VAMP3/SAMD9	7
GO:0042063	BP	GO:0042063	gliogenesis	12/241	250/13243	0.002112723	0.194815325	0.183297765	PHGDH/SMO/DNER/CD9/PTN/S100B/GAP43/CLU/SOX6/ERBB3/PTPRZ1/BOK	12
GO:0001975	BP	GO:0001975	response to amphetamine	4/241	31/13243	0.002287585	0.202716298	0.190731629	RGS9/SLC18A2/DBH/TH	4
GO:0007416	BP	GO:0007416	synapse assembly	9/241	157/13243	0.002314113	0.202716298	0.190731629	LRRN1/NTRK1/DNER/MDGA1/NRCAM/GAP43/KIRREL3/GRID2/AMIGO2	9
GO:0046849	BP	GO:0046849	bone remodeling	6/241	75/13243	0.00241164	0.206106996	0.193921867	IL7/ADRB2/PTN/SNX10/TNFAIP3/MC4R	6
GO:0015696	BP	GO:0015696	ammonium transport	6/241	76/13243	0.002579315	0.210936942	0.198466265	RAB3B/SLC18A2/PINK1/SLC22A4/SLC18A1/CRH	6
GO:0043524	BP	GO:0043524	negative regulation of neuron apoptotic process	8/241	130/13243	0.002588553	0.210936942	0.198466265	GABRA5/NTRK1/PINK1/CPEB4/VSTM2L/ERBB3/PTPRZ1/BOK	8
GO:0045453	BP	GO:0045453	bone resorption	5/241	53/13243	0.002697968	0.214568901	0.201883501	IL7/ADRB2/SNX10/TNFAIP3/MC4R	5
GO:0110110	BP	GO:0110110	positive regulation of animal organ morphogenesis	6/241	77/13243	0.002755594	0.214568901	0.201883501	TWIST1/SMO/PTN/WNT4/MYC/TNFAIP3	6
GO:0006836	BP	GO:0006836	neurotransmitter transport	11/241	226/13243	0.002878746	0.2155858	0.202840281	CPLX3/RAB3B/SLC18A2/BAIAP3/PRKCB/DDC/SLC18A1/SV2B/GRIN3A/TH/CRH	11
GO:0021575	BP	GO:0021575	hindbrain morphogenesis	4/241	33/13243	0.002891705	0.2155858	0.202840281	SMO/KNDC1/DLC1/GRID2	4
GO:0042417	BP	GO:0042417	dopamine metabolic process	4/241	34/13243	0.003231109	0.234858074	0.22097317	DDC/DBH/GCH1/TH	4
GO:0006704	BP	GO:0006704	glucocorticoid biosynthetic process	3/241	17/13243	0.003351285	0.234858074	0.22097317	WNT4/DKK3/CRH	3
GO:1903599	BP	GO:1903599	positive regulation of autophagy of mitochondrion	3/241	17/13243	0.003351285	0.234858074	0.22097317	HK2/PINK1/OPTN	3
GO:0061564	BP	GO:0061564	axon development	16/241	410/13243	0.003455762	0.237431154	0.223394129	VAX2/DLX5/NTRK1/PIK3CD/NRCAM/PLXNA4/ALCAM/PTPRF/TRPV2/PTN/S100B/GFRA3/EPHA5/PTPRZ1/NGFR/UNC5D	16
GO:0030900	BP	GO:0030900	forebrain development	14/241	337/13243	0.003524598	0.237503652	0.22346234	VAX2/SMO/DLX5/ATP2B4/PLXNA4/GDPD5/CHD5/PTN/WNT4/DLC1/KIRREL3/EPHA5/TH/CRH	14
GO:0022412	BP	GO:0022412	cellular process involved in reproduction in multicellular organism	12/241	267/13243	0.00361506	0.239003199	0.224873233	CCNB1IP1/TEX15/NPPC/CD9/CHD5/ROPN1B/PTN/WNT4/SERPINA5/SPAG6/NPHP1/ROPN1	12
GO:0050806	BP	GO:0050806	positive regulation of synaptic transmission	8/241	138/13243	0.003737345	0.242512176	0.228174758	RAB3B/NTRK1/BAIAP3/PINK1/ADRB2/PTN/S100B/CRH	8
GO:0001764	BP	GO:0001764	neuron migration	8/241	139/13243	0.003904917	0.248778699	0.234070802	TWIST1/DNER/MDGA1/KIAA0319/NRCAM/KIRREL3/GFRA3/UNC5D	8
GO:0007422	BP	GO:0007422	peripheral nervous system development	5/241	60/13243	0.00463401	0.285808808	0.268911676	HOXD10/PLXNA4/PMP22/GFRA3/ERBB3	5
GO:0090280	BP	GO:0090280	positive regulation of calcium ion import	3/241	19/13243	0.004649287	0.285808808	0.268911676	RAMP3/TRPV2/CRH	3
GO:0048709	BP	GO:0048709	oligodendrocyte differentiation	6/241	86/13243	0.004774688	0.288457017	0.271403322	CD9/PTN/CLU/SOX6/PTPRZ1/BOK	6
GO:0048771	BP	GO:0048771	tissue remodeling	8/241	145/13243	0.005035619	0.299064544	0.281383728	IL7/ADRB2/DBH/IL18/PTN/SNX10/TNFAIP3/MC4R	8
GO:0015844	BP	GO:0015844	monoamine transport	5/241	63/13243	0.005707889	0.333340728	0.31363349	RAB3B/SLC18A2/PINK1/SLC18A1/CRH	5
GO:0031579	BP	GO:0031579	membrane raft organization	3/241	21/13243	0.006212918	0.351130062	0.330371111	MAL/ANXA2/CD2	3
GO:0098810	BP	GO:0098810	neurotransmitter reuptake	3/241	21/13243	0.006212918	0.351130062	0.330371111	RAB3B/SLC18A2/SLC18A1	3
GO:0033555	BP	GO:0033555	multicellular organismal response to stress	5/241	66/13243	0.006946305	0.373360667	0.351287434	GABRA5/NTRK1/DBH/GCH1/CRH	5
GO:0048483	BP	GO:0048483	autonomic nervous system development	4/241	42/13243	0.006964077	0.373360667	0.351287434	NTRK1/PLXNA4/TP63/GFRA3	4
GO:0051963	BP	GO:0051963	regulation of synapse assembly	6/241	93/13243	0.006972007	0.373360667	0.351287434	LRRN1/NTRK1/MDGA1/GAP43/GRID2/AMIGO2	6
GO:0051271	BP	GO:0051271	negative regulation of cellular component movement	11/241	255/13243	0.007078036	0.373360667	0.351287434	NAV3/CD9/PTN/WNT4/DLC1/PKHD1/DUSP3/PTGER4/DUSP22/TMEFF2/SLAMF8	11
GO:0007611	BP	GO:0007611	learning or memory	10/241	223/13243	0.007744682	0.373360667	0.351287434	GABRA5/NTRK1/DBH/PTN/S100B/ITGA8/TH/PTPRZ1/MAP1A/CRH	10
GO:0043523	BP	GO:0043523	regulation of neuron apoptotic process	9/241	189/13243	0.007776856	0.373360667	0.351287434	GABRA5/NTRK1/PINK1/CPEB4/VSTM2L/GRID2/ERBB3/PTPRZ1/BOK	9
GO:0010821	BP	GO:0010821	regulation of mitochondrion organization	8/241	157/13243	0.008032152	0.373360667	0.351287434	HK2/PINK1/ABLIM3/TP63/PID1/CLU/OPTN/BOK	8
GO:0003015	BP	GO:0003015	heart process	11/241	260/13243	0.008135787	0.373360667	0.351287434	NPPC/CACNA2D3/ATP2B4/RAMP3/TNNI3K/GCH1/NPFF/KCND2/KCNIP4/ATP2A3/TH	11
GO:0007409	BP	GO:0007409	axonogenesis	14/241	372/13243	0.008258836	0.373360667	0.351287434	VAX2/DLX5/NTRK1/PIK3CD/NRCAM/PLXNA4/ALCAM/TRPV2/S100B/GFRA3/EPHA5/PTPRZ1/NGFR/UNC5D	14
GO:0008016	BP	GO:0008016	regulation of heart contraction	10/241	226/13243	0.008470173	0.373360667	0.351287434	NPPC/CACNA2D3/ATP2B4/TNNI3K/GCH1/NPFF/KCND2/KCNIP4/ATP2A3/TH	10
GO:0051492	BP	GO:0051492	regulation of stress fiber assembly	5/241	70/13243	0.008874288	0.373360667	0.351287434	ARHGEF10L/WNT4/DLC1/PTGER4/TMEFF2	5
GO:0008211	BP	GO:0008211	glucocorticoid metabolic process	3/241	24/13243	0.009083783	0.373360667	0.351287434	WNT4/DKK3/CRH	3
GO:0030325	BP	GO:0030325	adrenal gland development	3/241	24/13243	0.009083783	0.373360667	0.351287434	WNT4/DKK3/CRH	3
GO:2000036	BP	GO:2000036	regulation of stem cell population maintenance	3/241	24/13243	0.009083783	0.373360667	0.351287434	SMO/TP63/PTN	3
GO:2001025	BP	GO:2001025	positive regulation of response to drug	3/241	24/13243	0.009083783	0.373360667	0.351287434	RAB3B/PINK1/CRH	3
GO:0050807	BP	GO:0050807	regulation of synapse organization	9/241	194/13243	0.00914999	0.373360667	0.351287434	LRRN1/NTRK1/MDGA1/NRCAM/PTN/GAP43/GRID2/AMIGO2/CLSTN1	9
GO:0042133	BP	GO:0042133	neurotransmitter metabolic process	7/241	129/13243	0.009275161	0.373360667	0.351287434	PHGDH/GLDC/ATP2B4/DDC/GCH1/CLU/TH	7
GO:0006470	BP	GO:0006470	protein dephosphorylation	11/241	265/13243	0.009312654	0.373360667	0.351287434	PTPRH/CAMTA1/PINK1/RCAN3/PTPRF/PTN/DLC1/DUSP3/PPP1R1A/DUSP22/PTPRZ1	11
GO:1903522	BP	GO:1903522	regulation of blood circulation	11/241	265/13243	0.009312654	0.373360667	0.351287434	NPPC/CACNA2D3/ATP2B4/TNNI3K/DBH/GCH1/NPFF/KCND2/KCNIP4/ATP2A3/TH	11
GO:0007411	BP	GO:0007411	axon guidance	9/241	196/13243	0.009747886	0.373360667	0.351287434	DLX5/NTRK1/PIK3CD/NRCAM/PLXNA4/ALCAM/GFRA3/EPHA5/UNC5D	9
GO:0050803	BP	GO:0050803	regulation of synapse structure or activity	9/241	196/13243	0.009747886	0.373360667	0.351287434	LRRN1/NTRK1/MDGA1/NRCAM/PTN/GAP43/GRID2/AMIGO2/CLSTN1	9
GO:0007613	BP	GO:0007613	memory	6/241	100/13243	0.009822778	0.373360667	0.351287434	DBH/PTN/S100B/ITGA8/TH/MAP1A	6
GO:0050679	BP	GO:0050679	positive regulation of epithelial cell proliferation	8/241	163/13243	0.009956666	0.373360667	0.351287434	TWIST1/SMO/DLX5/TP63/PTN/SCG2/MYC/TNFAIP3	8
GO:0021696	BP	GO:0021696	cerebellar cortex morphogenesis	3/241	25/13243	0.010185889	0.373360667	0.351287434	SMO/KNDC1/GRID2	3
GO:0035235	BP	GO:0035235	ionotropic glutamate receptor signaling pathway	3/241	25/13243	0.010185889	0.373360667	0.351287434	CPEB4/GRID2/GRIN3A	3
GO:0070884	BP	GO:0070884	regulation of calcineurin-NFAT signaling cascade	3/241	25/13243	0.010185889	0.373360667	0.351287434	CAMTA1/ATP2B4/ERBB3	3
GO:0106056	BP	GO:0106056	regulation of calcineurin-mediated signaling	3/241	25/13243	0.010185889	0.373360667	0.351287434	CAMTA1/ATP2B4/ERBB3	3
GO:0048260	BP	GO:0048260	positive regulation of receptor-mediated endocytosis	4/241	47/13243	0.010342855	0.373360667	0.351287434	CLU/ANXA2/CCL19/AHI1	4
GO:0097485	BP	GO:0097485	neuron projection guidance	9/241	198/13243	0.010374843	0.373360667	0.351287434	DLX5/NTRK1/PIK3CD/NRCAM/PLXNA4/ALCAM/GFRA3/EPHA5/UNC5D	9
GO:0120031	BP	GO:0120031	plasma membrane bounded cell projection assembly	14/241	383/13243	0.010501089	0.373360667	0.351287434	ABCC4/ABLIM3/PMP22/GAP43/TMEM107/PKHD1/LRGUK/HYDIN/SNX10/TEKT2/CCL19/EPS8L1/AHI1/NPHP1	14
GO:0015837	BP	GO:0015837	amine transport	5/241	73/13243	0.010542833	0.373360667	0.351287434	RAB3B/PINK1/DDC/TH/CRH	5
GO:0060271	BP	GO:0060271	cilium assembly	10/241	234/13243	0.010661231	0.373360667	0.351287434	ABCC4/ABLIM3/TMEM107/PKHD1/LRGUK/HYDIN/SNX10/TEKT2/AHI1/NPHP1	10
GO:0006091	BP	GO:0006091	generation of precursor metabolites and energy	15/241	423/13243	0.010669712	0.373360667	0.351287434	PHGDH/GLDC/HK2/CYB561/PINK1/PGM2L1/PID1/GCGR/ALDOC/HMGCL/CROT/MYC/PPP1R1A/C1QTNF2/MC4R	15
GO:0098742	BP	GO:0098742	cell-cell adhesion via plasma-membrane adhesion molecules	9/241	200/13243	0.011031704	0.373360667	0.351287434	MDGA1/ALCAM/PTPRF/KIRREL3/GRID2/AMIGO2/PCDH20/CLSTN1/UNC5D	9
GO:0048667	BP	GO:0048667	cell morphogenesis involved in neuron differentiation	16/241	465/13243	0.011118451	0.373360667	0.351287434	VAX2/DLX5/NTRK1/PIK3CD/NRCAM/KNDC1/PLXNA4/ALCAM/TRPV2/PTN/S100B/GFRA3/EPHA5/PTPRZ1/NGFR/UNC5D	16
GO:0006735	BP	GO:0006735	NADH regeneration	3/241	26/13243	0.011362261	0.373360667	0.351287434	HK2/PGM2L1/ALDOC	3
GO:0010737	BP	GO:0010737	protein kinase A signaling	3/241	26/13243	0.011362261	0.373360667	0.351287434	RAMP3/ADRB2/LCP1	3
GO:0061621	BP	GO:0061621	canonical glycolysis	3/241	26/13243	0.011362261	0.373360667	0.351287434	HK2/PGM2L1/ALDOC	3
GO:0061718	BP	GO:0061718	glucose catabolic process to pyruvate	3/241	26/13243	0.011362261	0.373360667	0.351287434	HK2/PGM2L1/ALDOC	3
GO:0070997	BP	GO:0070997	neuron death	12/241	311/13243	0.011659441	0.373360667	0.351287434	GABRA5/NTRK1/PINK1/CPEB4/TP63/CLU/VSTM2L/GRID2/ERBB3/PTPRZ1/BOK/NGFR	12
GO:0048284	BP	GO:0048284	organelle fusion	5/241	75/13243	0.011767308	0.373360667	0.351287434	CPLX3/PID1/ANXA2/VAMP3/SAMD9	5
GO:0010822	BP	GO:0010822	positive regulation of mitochondrion organization	6/241	104/13243	0.011781161	0.373360667	0.351287434	HK2/PINK1/ABLIM3/TP63/OPTN/BOK	6
GO:0030031	BP	GO:0030031	cell projection assembly	14/241	389/13243	0.011911311	0.373360667	0.351287434	ABCC4/ABLIM3/PMP22/GAP43/TMEM107/PKHD1/LRGUK/HYDIN/SNX10/TEKT2/CCL19/EPS8L1/AHI1/NPHP1	14
GO:0001578	BP	GO:0001578	microtubule bundle formation	4/241	49/13243	0.011945544	0.373360667	0.351287434	TPPP3/LRGUK/HYDIN/TEKT2	4
GO:0030902	BP	GO:0030902	hindbrain development	7/241	136/13243	0.012182571	0.373360667	0.351287434	SMO/KNDC1/PTN/DLC1/CNTN1/GRID2/AHI1	7
GO:0061337	BP	GO:0061337	cardiac conduction	7/241	136/13243	0.012182571	0.373360667	0.351287434	NPPC/CACNA2D3/ATP2B4/TNNI3K/KCND2/KCNIP4/ATP2A3	7
GO:0044089	BP	GO:0044089	positive regulation of cellular component biogenesis	15/241	430/13243	0.012257539	0.373360667	0.351287434	TWIST1/CDT1/LRRN1/NTRK1/PINK1/NAV3/ARHGEF10L/WNT4/CLU/GRID2/AMIGO2/CCL19/EPS8L1/LCP1/NPHP1	15
GO:0035082	BP	GO:0035082	axoneme assembly	3/241	27/13243	0.012613716	0.373360667	0.351287434	LRGUK/HYDIN/TEKT2	3
GO:0061615	BP	GO:0061615	glycolytic process through fructose-6-phosphate	3/241	27/13243	0.012613716	0.373360667	0.351287434	HK2/PGM2L1/ALDOC	3
GO:0061620	BP	GO:0061620	glycolytic process through glucose-6-phosphate	3/241	27/13243	0.012613716	0.373360667	0.351287434	HK2/PGM2L1/ALDOC	3
GO:0009127	BP	GO:0009127	purine nucleoside monophosphate biosynthetic process	7/241	137/13243	0.012646035	0.373360667	0.351287434	PAICS/GMPS/HK2/PINK1/PGM2L1/PID1/ALDOC	7
GO:0009168	BP	GO:0009168	purine ribonucleoside monophosphate biosynthetic process	7/241	137/13243	0.012646035	0.373360667	0.351287434	PAICS/GMPS/HK2/PINK1/PGM2L1/PID1/ALDOC	7
GO:0006563	BP	GO:0006563	L-serine metabolic process	2/241	10/13243	0.013478995	0.373360667	0.351287434	PHGDH/PSAT1	2
GO:0032341	BP	GO:0032341	aldosterone metabolic process	2/241	10/13243	0.013478995	0.373360667	0.351287434	WNT4/DKK3	2
GO:0032342	BP	GO:0032342	aldosterone biosynthetic process	2/241	10/13243	0.013478995	0.373360667	0.351287434	WNT4/DKK3	2
GO:0032353	BP	GO:0032353	negative regulation of hormone biosynthetic process	2/241	10/13243	0.013478995	0.373360667	0.351287434	WNT4/DKK3	2
GO:0046112	BP	GO:0046112	nucleobase biosynthetic process	2/241	10/13243	0.013478995	0.373360667	0.351287434	PAICS/GMPS	2
GO:0048642	BP	GO:0048642	negative regulation of skeletal muscle tissue development	2/241	10/13243	0.013478995	0.373360667	0.351287434	TWIST1/S100B	2
GO:0070341	BP	GO:0070341	fat cell proliferation	2/241	10/13243	0.013478995	0.373360667	0.351287434	VSTM2A/PID1	2
GO:0070344	BP	GO:0070344	regulation of fat cell proliferation	2/241	10/13243	0.013478995	0.373360667	0.351287434	VSTM2A/PID1	2
GO:0090030	BP	GO:0090030	regulation of steroid hormone biosynthetic process	2/241	10/13243	0.013478995	0.373360667	0.351287434	WNT4/DKK3	2
GO:0090336	BP	GO:0090336	positive regulation of brown fat cell differentiation	2/241	10/13243	0.013478995	0.373360667	0.351287434	VSTM2A/FNDC5	2
GO:0051937	BP	GO:0051937	catecholamine transport	4/241	51/13243	0.013699346	0.373360667	0.351287434	RAB3B/SLC18A2/PINK1/CRH	4
GO:2000378	BP	GO:2000378	negative regulation of reactive oxygen species metabolic process	4/241	51/13243	0.013699346	0.373360667	0.351287434	HK2/SLC18A2/ATP2B4/PINK1	4
GO:0110020	BP	GO:0110020	regulation of actomyosin structure organization	5/241	78/13243	0.013779915	0.373360667	0.351287434	ARHGEF10L/WNT4/DLC1/PTGER4/TMEFF2	5
GO:0034762	BP	GO:0034762	regulation of transmembrane transport	16/241	477/13243	0.013889676	0.373360667	0.351287434	TWIST1/HK2/RGS9/CACNA2D3/ATP2B4/PINK1/PRKCB/RAMP3/DPP6/ADRB2/SCN7A/PID1/KCND2/KCNIP4/C1QTNF2/CRH	16
GO:0050808	BP	GO:0050808	synapse organization	13/241	358/13243	0.014119868	0.373360667	0.351287434	LRRN1/NTRK1/DNER/MDGA1/NRCAM/PTPRF/PTN/GAP43/KIRREL3/GRID2/AMIGO2/SEMA3E/CLSTN1	13
GO:0042552	BP	GO:0042552	myelination	6/241	109/13243	0.014597286	0.373360667	0.351287434	CD9/PTN/S100B/CLU/MAL/PTPRZ1	6
GO:0032231	BP	GO:0032231	regulation of actin filament bundle assembly	5/241	80/13243	0.015243187	0.373360667	0.351287434	ARHGEF10L/WNT4/DLC1/PTGER4/TMEFF2	5
GO:0007340	BP	GO:0007340	acrosome reaction	3/241	29/13243	0.015344531	0.373360667	0.351287434	TRIM36/ROPN1B/PLCD4	3
GO:0050854	BP	GO:0050854	regulation of antigen receptor-mediated signaling pathway	4/241	53/13243	0.015608723	0.373360667	0.351287434	PRKCB/DUSP3/DUSP22/TRAT1	4
GO:0035304	BP	GO:0035304	regulation of protein dephosphorylation	6/241	111/13243	0.015844637	0.373360667	0.351287434	CAMTA1/PINK1/RCAN3/PTN/DLC1/PPP1R1A	6
GO:0002286	BP	GO:0002286	T cell activation involved in immune response	5/241	81/13243	0.016012329	0.373360667	0.351287434	IL18/PTGER4/CCL19/LCP1/CLEC4E	5
GO:0045778	BP	GO:0045778	positive regulation of ossification	5/241	81/13243	0.016012329	0.373360667	0.351287434	NPPC/ADRB2/TP63/PTN/WNT4	5
GO:0007623	BP	GO:0007623	circadian rhythm	8/241	178/13243	0.016248151	0.373360667	0.351287434	AHCY/NTRK1/DDC/KCND2/TH/PTGDS/NGFR/CRH	8
GO:1901605	BP	GO:1901605	alpha-amino acid metabolic process	8/241	178/13243	0.016248151	0.373360667	0.351287434	PHGDH/AHCY/GMPS/GLDC/PSAT1/ATP2B4/HMGCL/TH	8
GO:0002024	BP	GO:0002024	diet induced thermogenesis	2/241	11/13243	0.016278434	0.373360667	0.351287434	ADRB2/MC4R	2
GO:0002679	BP	GO:0002679	respiratory burst involved in defense response	2/241	11/13243	0.016278434	0.373360667	0.351287434	PIK3CD/SLAMF8	2
GO:0009437	BP	GO:0009437	carnitine metabolic process	2/241	11/13243	0.016278434	0.373360667	0.351287434	SLC22A4/CROT	2
GO:0032351	BP	GO:0032351	negative regulation of hormone metabolic process	2/241	11/13243	0.016278434	0.373360667	0.351287434	WNT4/DKK3	2
GO:0086103	BP	GO:0086103	G protein-coupled receptor signaling pathway involved in heart process	2/241	11/13243	0.016278434	0.373360667	0.351287434	ATP2B4/RAMP3	2
GO:0098703	BP	GO:0098703	calcium ion import across plasma membrane	2/241	11/13243	0.016278434	0.373360667	0.351287434	ATP2B4/RAMP3	2
GO:0002521	BP	GO:0002521	leukocyte differentiation	15/241	445/13243	0.016280855	0.373360667	0.351287434	NTRK1/PIK3CD/IL7/IL18/WNT4/UBD/PTGER4/SNX10/MYC/ANXA2/CD2/CCL19/CLEC4E/IL7R/SLAMF8	15
GO:0030217	BP	GO:0030217	T cell differentiation	9/241	214/13243	0.016537582	0.373360667	0.351287434	PIK3CD/IL7/IL18/WNT4/PTGER4/CD2/CCL19/CLEC4E/IL7R	9
GO:1900449	BP	GO:1900449	regulation of glutamate receptor signaling pathway	4/241	54/13243	0.016623025	0.373360667	0.351287434	RGS9/PINK1/ADRB2/CRH	4
GO:0050804	BP	GO:0050804	modulation of chemical synaptic transmission	13/241	366/13243	0.016664834	0.373360667	0.351287434	CPLX3/RAB3B/NTRK1/BAIAP3/PINK1/PRKCB/ADRB2/PTN/S100B/GRID2/GRIN3A/MAP1A/CRH	13
GO:0060047	BP	GO:0060047	heart contraction	10/241	251/13243	0.016721727	0.373360667	0.351287434	NPPC/CACNA2D3/ATP2B4/TNNI3K/GCH1/NPFF/KCND2/KCNIP4/ATP2A3/TH	10
GO:0030038	BP	GO:0030038	contractile actin filament bundle assembly	5/241	82/13243	0.01680692	0.373360667	0.351287434	ARHGEF10L/WNT4/DLC1/PTGER4/TMEFF2	5
GO:0043149	BP	GO:0043149	stress fiber assembly	5/241	82/13243	0.01680692	0.373360667	0.351287434	ARHGEF10L/WNT4/DLC1/PTGER4/TMEFF2	5
GO:0015872	BP	GO:0015872	dopamine transport	3/241	30/13243	0.016824932	0.373360667	0.351287434	RAB3B/SLC18A2/PINK1	3
GO:0033173	BP	GO:0033173	calcineurin-NFAT signaling cascade	3/241	30/13243	0.016824932	0.373360667	0.351287434	CAMTA1/ATP2B4/ERBB3	3
GO:0099177	BP	GO:0099177	regulation of trans-synaptic signaling	13/241	367/13243	0.017006008	0.373360667	0.351287434	CPLX3/RAB3B/NTRK1/BAIAP3/PINK1/PRKCB/ADRB2/PTN/S100B/GRID2/GRIN3A/MAP1A/CRH	13
GO:0009410	BP	GO:0009410	response to xenobiotic stimulus	10/241	252/13243	0.017144232	0.373360667	0.351287434	PHGDH/RGS9/SLC18A2/DBH/FMO3/NPFF/NR3C1/TH/CYP3A4/CRH	10
GO:0007272	BP	GO:0007272	ensheathment of neurons	6/241	113/13243	0.017163919	0.373360667	0.351287434	CD9/PTN/S100B/CLU/MAL/PTPRZ1	6
GO:0008366	BP	GO:0008366	axon ensheathment	6/241	113/13243	0.017163919	0.373360667	0.351287434	CD9/PTN/S100B/CLU/MAL/PTPRZ1	6
GO:0048515	BP	GO:0048515	spermatid differentiation	6/241	113/13243	0.017163919	0.373360667	0.351287434	CCNB1IP1/CHD5/ROPN1B/SPAG6/NPHP1/ROPN1	6
GO:0051965	BP	GO:0051965	positive regulation of synapse assembly	4/241	55/13243	0.017677693	0.373360667	0.351287434	LRRN1/NTRK1/GRID2/AMIGO2	4
GO:0035637	BP	GO:0035637	multicellular organismal signaling	8/241	181/13243	0.017789137	0.373360667	0.351287434	NPPC/CACNA2D3/ATP2B4/NRCAM/TNNI3K/KCND2/KCNIP4/ATP2A3	8
GO:0007157	BP	GO:0007157	heterophilic cell-cell adhesion via plasma membrane cell adhesion molecules	3/241	31/13243	0.018382505	0.373360667	0.351287434	ALCAM/GRID2/AMIGO2	3
GO:0021587	BP	GO:0021587	cerebellum morphogenesis	3/241	31/13243	0.018382505	0.373360667	0.351287434	SMO/KNDC1/GRID2	3
GO:0030431	BP	GO:0030431	sleep	3/241	31/13243	0.018382505	0.373360667	0.351287434	IL18/PTGDS/CRH	3
GO:0048048	BP	GO:0048048	embryonic eye morphogenesis	3/241	31/13243	0.018382505	0.373360667	0.351287434	TWIST1/VAX2/TH	3
GO:1901888	BP	GO:1901888	regulation of cell junction assembly	5/241	84/13243	0.018473719	0.373360667	0.351287434	WNT4/DLC1/DUSP3/DUSP22/NPHP1	5
GO:0007338	BP	GO:0007338	single fertilization	6/241	115/13243	0.018556946	0.373360667	0.351287434	HOXD10/TRIM36/CD9/ROPN1B/SERPINA5/PLCD4	6
GO:0006906	BP	GO:0006906	vesicle fusion	4/241	56/13243	0.01877316	0.373360667	0.351287434	CPLX3/ANXA2/VAMP3/SAMD9	4
GO:0051893	BP	GO:0051893	regulation of focal adhesion assembly	4/241	56/13243	0.01877316	0.373360667	0.351287434	WNT4/DLC1/DUSP3/DUSP22	4
GO:0090109	BP	GO:0090109	regulation of cell-substrate junction assembly	4/241	56/13243	0.01877316	0.373360667	0.351287434	WNT4/DLC1/DUSP3/DUSP22	4
GO:0021681	BP	GO:0021681	cerebellar granular layer development	2/241	12/13243	0.019302196	0.373360667	0.351287434	KNDC1/GRID2	2
GO:0021794	BP	GO:0021794	thalamus development	2/241	12/13243	0.019302196	0.373360667	0.351287434	SMO/PTN	2
GO:0034309	BP	GO:0034309	primary alcohol biosynthetic process	2/241	12/13243	0.019302196	0.373360667	0.351287434	WNT4/DKK3	2
GO:0043252	BP	GO:0043252	sodium-independent organic anion transport	2/241	12/13243	0.019302196	0.373360667	0.351287434	SLCO4A1/SLCO3A1	2
GO:0045472	BP	GO:0045472	response to ether	2/241	12/13243	0.019302196	0.373360667	0.351287434	TH/CRH	2
GO:0070886	BP	GO:0070886	positive regulation of calcineurin-NFAT signaling cascade	2/241	12/13243	0.019302196	0.373360667	0.351287434	CAMTA1/ERBB3	2
GO:0070986	BP	GO:0070986	left/right axis specification	2/241	12/13243	0.019302196	0.373360667	0.351287434	SMO/AHI1	2
GO:0099150	BP	GO:0099150	regulation of postsynaptic specialization assembly	2/241	12/13243	0.019302196	0.373360667	0.351287434	GAP43/GRID2	2
GO:0106058	BP	GO:0106058	positive regulation of calcineurin-mediated signaling	2/241	12/13243	0.019302196	0.373360667	0.351287434	CAMTA1/ERBB3	2
GO:0150052	BP	GO:0150052	regulation of postsynapse assembly	2/241	12/13243	0.019302196	0.373360667	0.351287434	GAP43/GRID2	2
GO:1902656	BP	GO:1902656	calcium ion import into cytosol	2/241	12/13243	0.019302196	0.373360667	0.351287434	ATP2B4/RAMP3	2
GO:0050890	BP	GO:0050890	cognition	10/241	257/13243	0.01937624	0.373360667	0.351287434	GABRA5/NTRK1/DBH/PTN/S100B/ITGA8/TH/PTPRZ1/MAP1A/CRH	10
GO:0009156	BP	GO:0009156	ribonucleoside monophosphate biosynthetic process	7/241	150/13243	0.019878568	0.373360667	0.351287434	PAICS/GMPS/HK2/PINK1/PGM2L1/PID1/ALDOC	7
GO:1901215	BP	GO:1901215	negative regulation of neuron death	8/241	185/13243	0.020003621	0.373360667	0.351287434	GABRA5/NTRK1/PINK1/CPEB4/VSTM2L/ERBB3/PTPRZ1/BOK	8
GO:0045776	BP	GO:0045776	negative regulation of blood pressure	3/241	32/13243	0.020017503	0.373360667	0.351287434	SCPEP1/GCH1/CRH	3
GO:0018958	BP	GO:0018958	phenol-containing compound metabolic process	5/241	86/13243	0.020246039	0.373360667	0.351287434	DDC/DBH/GCH1/PNMT/TH	5
GO:0042136	BP	GO:0042136	neurotransmitter biosynthetic process	5/241	86/13243	0.020246039	0.373360667	0.351287434	ATP2B4/DDC/GCH1/CLU/TH	5
GO:0019935	BP	GO:0019935	cyclic-nucleotide-mediated signaling	7/241	151/13243	0.020533696	0.373360667	0.351287434	NPPC/ATP2B4/RAMP3/GCGR/EPHA5/MC4R/CRH	7
GO:0048511	BP	GO:0048511	rhythmic process	10/241	260/13243	0.020813924	0.373360667	0.351287434	TWIST1/AHCY/NTRK1/DDC/PTN/KCND2/TH/PTGDS/NGFR/CRH	10
GO:0015918	BP	GO:0015918	sterol transport	5/241	87/13243	0.021172493	0.373360667	0.351287434	OSBPL3/CLU/STX12/ABCA5/ANXA2	5
GO:0051017	BP	GO:0051017	actin filament bundle assembly	6/241	119/13243	0.02157116	0.373360667	0.351287434	ARHGEF10L/WNT4/DLC1/PTGER4/TMEFF2/LCP1	6
GO:0061572	BP	GO:0061572	actin filament bundle organization	6/241	119/13243	0.02157116	0.373360667	0.351287434	ARHGEF10L/WNT4/DLC1/PTGER4/TMEFF2/LCP1	6
GO:0006007	BP	GO:0006007	glucose catabolic process	3/241	33/13243	0.021730083	0.373360667	0.351287434	HK2/PGM2L1/ALDOC	3
GO:0006734	BP	GO:0006734	NADH metabolic process	3/241	33/13243	0.021730083	0.373360667	0.351287434	HK2/PGM2L1/ALDOC	3
GO:0010464	BP	GO:0010464	regulation of mesenchymal cell proliferation	3/241	33/13243	0.021730083	0.373360667	0.351287434	SMO/PTN/MYC	3
GO:0035137	BP	GO:0035137	hindlimb morphogenesis	3/241	33/13243	0.021730083	0.373360667	0.351287434	TWIST1/HOXD10/TP63	3
GO:0050856	BP	GO:0050856	regulation of T cell receptor signaling pathway	3/241	33/13243	0.021730083	0.373360667	0.351287434	DUSP3/DUSP22/TRAT1	3
GO:0071312	BP	GO:0071312	cellular response to alkaloid	3/241	33/13243	0.021730083	0.373360667	0.351287434	DDC/TH/CRH	3
GO:0097720	BP	GO:0097720	calcineurin-mediated signaling	3/241	33/13243	0.021730083	0.373360667	0.351287434	CAMTA1/ATP2B4/ERBB3	3
GO:0043112	BP	GO:0043112	receptor metabolic process	7/241	153/13243	0.021888847	0.373360667	0.351287434	CD9/RAMP3/OPTN/ANXA2/VAMP3/AHI1/TRAT1	7
GO:0001101	BP	GO:0001101	response to acid chemical	11/241	301/13243	0.022074148	0.373360667	0.351287434	GLDC/NTRK1/ATP2B4/PINK1/CD9/CPEB4/PTN/PID1/HMGCL/CCL19/TH	11
GO:0030098	BP	GO:0030098	lymphocyte differentiation	11/241	301/13243	0.022074148	0.373360667	0.351287434	NTRK1/PIK3CD/IL7/IL18/WNT4/PTGER4/CD2/CCL19/CLEC4E/IL7R/SLAMF8	11
GO:0030336	BP	GO:0030336	negative regulation of cell migration	9/241	225/13243	0.022105355	0.373360667	0.351287434	NAV3/PTN/WNT4/DLC1/DUSP3/PTGER4/DUSP22/TMEFF2/SLAMF8	9
GO:0070509	BP	GO:0070509	calcium ion import	4/241	59/13243	0.022308279	0.373360667	0.351287434	ATP2B4/RAMP3/TRPV2/CRH	4
GO:0090174	BP	GO:0090174	organelle membrane fusion	4/241	59/13243	0.022308279	0.373360667	0.351287434	CPLX3/ANXA2/VAMP3/SAMD9	4
GO:0051588	BP	GO:0051588	regulation of neurotransmitter transport	6/241	120/13243	0.022373452	0.373360667	0.351287434	CPLX3/RAB3B/BAIAP3/PRKCB/GRIN3A/CRH	6
GO:0002523	BP	GO:0002523	leukocyte migration involved in inflammatory response	2/241	13/13243	0.02254126	0.373360667	0.351287434	PTN/SLAMF8	2
GO:0006144	BP	GO:0006144	purine nucleobase metabolic process	2/241	13/13243	0.02254126	0.373360667	0.351287434	PAICS/GMPS	2
GO:0006705	BP	GO:0006705	mineralocorticoid biosynthetic process	2/241	13/13243	0.02254126	0.373360667	0.351287434	WNT4/DKK3	2
GO:0008212	BP	GO:0008212	mineralocorticoid metabolic process	2/241	13/13243	0.02254126	0.373360667	0.351287434	WNT4/DKK3	2
GO:0035358	BP	GO:0035358	regulation of peroxisome proliferator activated receptor signaling pathway	2/241	13/13243	0.02254126	0.373360667	0.351287434	TWIST1/LMO3	2
GO:2000345	BP	GO:2000345	regulation of hepatocyte proliferation	2/241	13/13243	0.02254126	0.373360667	0.351287434	PTN/TNFAIP3	2
GO:0099504	BP	GO:0099504	synaptic vesicle cycle	7/241	154/13243	0.022589173	0.373360667	0.351287434	CPLX3/RAB3B/SLC18A2/PRKCB/DDC/GRIN3A/TH	7
GO:0051897	BP	GO:0051897	positive regulation of protein kinase B signaling	7/241	155/13243	0.023304862	0.378861583	0.356463133	PIK3CD/PINK1/RAMP3/IL18/CCL19/ERBB3/TRAT1	7
GO:0001953	BP	GO:0001953	negative regulation of cell-matrix adhesion	3/241	34/13243	0.023520306	0.378861583	0.356463133	DLC1/DUSP22/SEMA3E	3
GO:0030501	BP	GO:0030501	positive regulation of bone mineralization	3/241	34/13243	0.023520306	0.378861583	0.356463133	ADRB2/PTN/WNT4	3
GO:1905332	BP	GO:1905332	positive regulation of morphogenesis of an epithelium	3/241	34/13243	0.023520306	0.378861583	0.356463133	SMO/WNT4/AHI1	3
GO:0002292	BP	GO:0002292	T cell differentiation involved in immune response	4/241	60/13243	0.023570726	0.378861583	0.356463133	IL18/PTGER4/CCL19/CLEC4E	4
GO:0099601	BP	GO:0099601	regulation of neurotransmitter receptor activity	4/241	60/13243	0.023570726	0.378861583	0.356463133	RGS9/PINK1/ADRB2/CRH	4
GO:0007281	BP	GO:0007281	germ cell development	8/241	191/13243	0.023683721	0.378939537	0.356536478	CCNB1IP1/NPPC/CHD5/ROPN1B/PTN/WNT4/SPAG6/ROPN1	8
GO:0097530	BP	GO:0097530	granulocyte migration	5/241	90/13243	0.024116258	0.384106223	0.361397708	PIK3CD/SCG2/PTGER4/CCL19/SLAMF8	5
GO:0007160	BP	GO:0007160	cell-matrix adhesion	8/241	193/13243	0.025009741	0.385838752	0.363027809	WNT4/DLC1/CD96/DUSP3/ITGA8/DUSP22/SEMA3E/FREM1	8
GO:0021549	BP	GO:0021549	cerebellum development	5/241	91/13243	0.025153152	0.385838752	0.363027809	SMO/KNDC1/PTN/CNTN1/GRID2	5
GO:0031641	BP	GO:0031641	regulation of myelination	3/241	35/13243	0.025388146	0.385838752	0.363027809	PTN/S100B/PTPRZ1	3
GO:0061512	BP	GO:0061512	protein localization to cilium	3/241	35/13243	0.025388146	0.385838752	0.363027809	ROPN1B/SNX10/ROPN1	3
GO:2000310	BP	GO:2000310	regulation of NMDA receptor activity	3/241	35/13243	0.025388146	0.385838752	0.363027809	RGS9/PINK1/CRH	3
GO:0009124	BP	GO:0009124	nucleoside monophosphate biosynthetic process	7/241	158/13243	0.025545549	0.385838752	0.363027809	PAICS/GMPS/HK2/PINK1/PGM2L1/PID1/ALDOC	7
GO:0009070	BP	GO:0009070	serine family amino acid biosynthetic process	2/241	14/13243	0.025986857	0.385838752	0.363027809	PHGDH/PSAT1	2
GO:0010829	BP	GO:0010829	negative regulation of glucose transmembrane transport	2/241	14/13243	0.025986857	0.385838752	0.363027809	PRKCB/PID1	2
GO:0045683	BP	GO:0045683	negative regulation of epidermis development	2/241	14/13243	0.025986857	0.385838752	0.363027809	SMO/TP63	2
GO:0046037	BP	GO:0046037	GMP metabolic process	2/241	14/13243	0.025986857	0.385838752	0.363027809	GMPS/LRGUK	2
GO:0046184	BP	GO:0046184	aldehyde biosynthetic process	2/241	14/13243	0.025986857	0.385838752	0.363027809	WNT4/DKK3	2
GO:0046321	BP	GO:0046321	positive regulation of fatty acid oxidation	2/241	14/13243	0.025986857	0.385838752	0.363027809	TWIST1/C1QTNF2	2
GO:0072677	BP	GO:0072677	eosinophil migration	2/241	14/13243	0.025986857	0.385838752	0.363027809	SCG2/PTGER4	2
GO:1900119	BP	GO:1900119	positive regulation of execution phase of apoptosis	2/241	14/13243	0.025986857	0.385838752	0.363027809	DLC1/BOK	2
GO:1901524	BP	GO:1901524	regulation of mitophagy	2/241	14/13243	0.025986857	0.385838752	0.363027809	PINK1/OPTN	2
GO:2000479	BP	GO:2000479	regulation of cAMP-dependent protein kinase activity	2/241	14/13243	0.025986857	0.385838752	0.363027809	ATP2B4/ADRB2	2
GO:0035335	BP	GO:0035335	peptidyl-tyrosine dephosphorylation	5/241	92/13243	0.026218258	0.386081233	0.363255955	PTPRH/PTPRF/DUSP3/DUSP22/PTPRZ1	5
GO:1903391	BP	GO:1903391	regulation of adherens junction organization	4/241	62/13243	0.026223554	0.386081233	0.363255955	WNT4/DLC1/DUSP3/DUSP22	4
GO:0010876	BP	GO:0010876	lipid localization	11/241	310/13243	0.026670124	0.391013029	0.367896181	ABCC4/OSBPL3/VSTM2A/SERPINA5/CLU/CROT/STX12/ABCA5/ANXA2/ABCC3/CRH	11
GO:0050905	BP	GO:0050905	neuromuscular process	5/241	93/13243	0.027311795	0.391588365	0.368437503	HOXD10/CAMTA1/GCH1/GRID2/GRIN3A	5
GO:0035307	BP	GO:0035307	positive regulation of protein dephosphorylation	3/241	36/13243	0.027333491	0.391588365	0.368437503	CAMTA1/PINK1/DLC1	3
GO:0042596	BP	GO:0042596	fear response	3/241	36/13243	0.027333491	0.391588365	0.368437503	GABRA5/DBH/CRH	3
GO:0090279	BP	GO:0090279	regulation of calcium ion import	3/241	36/13243	0.027333491	0.391588365	0.368437503	RAMP3/TRPV2/CRH	3
GO:1903146	BP	GO:1903146	regulation of autophagy of mitochondrion	3/241	36/13243	0.027333491	0.391588365	0.368437503	HK2/PINK1/OPTN	3
GO:0007283	BP	GO:0007283	spermatogenesis	13/241	392/13243	0.027379894	0.391588365	0.368437503	CCNB1IP1/TEX15/ATP2B4/TP63/CHD5/ROPN1B/SERPINA5/BIRC3/LRGUK/SPAG6/NPHP1/KATNAL1/ROPN1	13
GO:0005977	BP	GO:0005977	glycogen metabolic process	4/241	63/13243	0.027614447	0.393277024	0.370026328	PGM2L1/GCGR/PPP1R1A/C1QTNF2	4
GO:2000377	BP	GO:2000377	regulation of reactive oxygen species metabolic process	7/241	161/13243	0.027929567	0.393277024	0.370026328	HK2/SLC18A2/ATP2B4/PINK1/PID1/GCH1/CLU	7
GO:0006520	BP	GO:0006520	cellular amino acid metabolic process	11/241	313/13243	0.028345873	0.393277024	0.370026328	PHGDH/HPDL/AHCY/GMPS/GLDC/PSAT1/ATP2B4/DDC/HMGCL/SLC7A4/TH	11
GO:0034329	BP	GO:0034329	cell junction assembly	8/241	198/13243	0.028550487	0.393277024	0.370026328	CD9/WNT4/DLC1/POF1B/TLN2/DUSP3/DUSP22/NPHP1	8
GO:0015893	BP	GO:0015893	drug transport	7/241	162/13243	0.028756711	0.393277024	0.370026328	SLC1A5/RAB3B/SLC18A2/PINK1/SLC18A1/MYC/CRH	7
GO:0006073	BP	GO:0006073	cellular glucan metabolic process	4/241	64/13243	0.029048623	0.393277024	0.370026328	PGM2L1/GCGR/PPP1R1A/C1QTNF2	4
GO:0030500	BP	GO:0030500	regulation of bone mineralization	4/241	64/13243	0.029048623	0.393277024	0.370026328	TWIST1/ADRB2/PTN/WNT4	4
GO:0044042	BP	GO:0044042	glucan metabolic process	4/241	64/13243	0.029048623	0.393277024	0.370026328	PGM2L1/GCGR/PPP1R1A/C1QTNF2	4
GO:0043122	BP	GO:0043122	regulation of I-kappaB kinase/NF-kappaB signaling	8/241	199/13243	0.029298173	0.393277024	0.370026328	PINK1/PRKCB/S100B/BIRC3/UBD/OPTN/CCL19/TNFAIP3	8
GO:0051896	BP	GO:0051896	regulation of protein kinase B signaling	8/241	199/13243	0.029298173	0.393277024	0.370026328	PIK3CD/PINK1/RAMP3/IL18/PKHD1/CCL19/ERBB3/TRAT1	8
GO:0002707	BP	GO:0002707	negative regulation of lymphocyte mediated immunity	3/241	37/13243	0.02935615	0.393277024	0.370026328	CD96/DUSP22/IL7R	3
GO:0006577	BP	GO:0006577	amino-acid betaine metabolic process	2/241	15/13243	0.029630461	0.393277024	0.370026328	SLC22A4/CROT	2
GO:0010566	BP	GO:0010566	regulation of ketone biosynthetic process	2/241	15/13243	0.029630461	0.393277024	0.370026328	WNT4/DKK3	2
GO:0042921	BP	GO:0042921	glucocorticoid receptor signaling pathway	2/241	15/13243	0.029630461	0.393277024	0.370026328	LMO3/NR3C1	2
GO:0048521	BP	GO:0048521	negative regulation of behavior	2/241	15/13243	0.029630461	0.393277024	0.370026328	MC4R/CRH	2
GO:0060134	BP	GO:0060134	prepulse inhibition	2/241	15/13243	0.029630461	0.393277024	0.370026328	GRID2/GRIN3A	2
GO:0072075	BP	GO:0072075	metanephric mesenchyme development	2/241	15/13243	0.029630461	0.393277024	0.370026328	WNT4/MYC	2
GO:0090335	BP	GO:0090335	regulation of brown fat cell differentiation	2/241	15/13243	0.029630461	0.393277024	0.370026328	VSTM2A/FNDC5	2
GO:2000380	BP	GO:2000380	regulation of mesoderm development	2/241	15/13243	0.029630461	0.393277024	0.370026328	PUS7/TP63	2
GO:0032102	BP	GO:0032102	negative regulation of response to external stimulus	10/241	276/13243	0.029823236	0.394096341	0.370797206	CD9/WNT4/GRID2/NPFF/DUSP3/PTGER4/GRIN3A/TNFAIP3/SLAMF8/GP1BA	10
GO:0070838	BP	GO:0070838	divalent metal ion transport	13/241	397/13243	0.029917131	0.394096341	0.370797206	SLC30A3/RGS9/CACNA2D3/ATP2B4/PRKCB/RAMP3/TRPV2/BSPRY/ANXA2/GRIN3A/ATP2A3/CCL19/CRH	13
GO:0003013	BP	GO:0003013	circulatory system process	15/241	481/13243	0.03005305	0.394404077	0.371086749	NPPC/CACNA2D3/ATP2B4/SCPEP1/RAMP3/TNNI3K/DBH/GCGR/GCH1/NPFF/KCND2/KCNIP4/ATP2A3/TH/CRH	15
GO:2000146	BP	GO:2000146	negative regulation of cell motility	9/241	238/13243	0.030286428	0.395461212	0.372081386	NAV3/PTN/WNT4/DLC1/DUSP3/PTGER4/DUSP22/TMEFF2/SLAMF8	9
GO:0050795	BP	GO:0050795	regulation of behavior	4/241	65/13243	0.030526272	0.395461212	0.372081386	AHI1/MC4R/PTGDS/CRH	4
GO:0001504	BP	GO:0001504	neurotransmitter uptake	3/241	38/13243	0.031455853	0.395461212	0.372081386	RAB3B/SLC18A2/SLC18A1	3
GO:0035136	BP	GO:0035136	forelimb morphogenesis	3/241	38/13243	0.031455853	0.395461212	0.372081386	TWIST1/HOXD10/TP63	3
GO:0050873	BP	GO:0050873	brown fat cell differentiation	3/241	38/13243	0.031455853	0.395461212	0.372081386	VSTM2A/ADRB2/FNDC5	3
GO:2000273	BP	GO:2000273	positive regulation of signaling receptor activity	3/241	38/13243	0.031455853	0.395461212	0.372081386	RGS9/PINK1/ADRB2	3
GO:0072511	BP	GO:0072511	divalent inorganic cation transport	13/241	400/13243	0.03151951	0.395461212	0.372081386	SLC30A3/RGS9/CACNA2D3/ATP2B4/PRKCB/RAMP3/TRPV2/BSPRY/ANXA2/GRIN3A/ATP2A3/CCL19/CRH	13
GO:0007612	BP	GO:0007612	learning	6/241	130/13243	0.031519958	0.395461212	0.372081386	GABRA5/DBH/PTN/TH/MAP1A/CRH	6
GO:0019933	BP	GO:0019933	cAMP-mediated signaling	6/241	130/13243	0.031519958	0.395461212	0.372081386	ATP2B4/RAMP3/GCGR/EPHA5/MC4R/CRH	6
GO:0010827	BP	GO:0010827	regulation of glucose transmembrane transport	4/241	66/13243	0.03204756	0.395461212	0.372081386	HK2/PRKCB/PID1/C1QTNF2	4
GO:0035690	BP	GO:0035690	cellular response to drug	11/241	320/13243	0.032548861	0.395461212	0.372081386	NTRK1/ATP2B4/PINK1/DDC/MYC/NR3C1/CD69/TH/TNFAIP3/SLAMF8/CRH	11
GO:0010975	BP	GO:0010975	regulation of neuron projection development	13/241	402/13243	0.032621838	0.395461212	0.372081386	NTRK1/KIAA0319/NRCAM/KNDC1/PLXNA4/PTPRF/PMP22/TRPV2/PTN/CNTN1/GRID2/NEGR1/NGFR	13
GO:0051962	BP	GO:0051962	positive regulation of nervous system development	14/241	444/13243	0.032695669	0.395461212	0.372081386	LRRN1/SMO/NTRK1/NRCAM/GDPD5/TRPV2/PTN/S100B/CNTN1/GRID2/AMIGO2/NEGR1/PTPRZ1/NGFR	14
GO:0006869	BP	GO:0006869	lipid transport	10/241	281/13243	0.033132822	0.395461212	0.372081386	ABCC4/OSBPL3/SERPINA5/CLU/CROT/STX12/ABCA5/ANXA2/ABCC3/CRH	10
GO:1901214	BP	GO:1901214	regulation of neuron death	10/241	281/13243	0.033132822	0.395461212	0.372081386	GABRA5/NTRK1/PINK1/CPEB4/CLU/VSTM2L/GRID2/ERBB3/PTPRZ1/BOK	10
GO:0019932	BP	GO:0019932	second-messenger-mediated signaling	11/241	321/13243	0.03318361	0.395461212	0.372081386	NPPC/CAMTA1/ATP2B4/RAMP3/RCAN3/GCGR/EPHA5/ERBB3/MC4R/TRAT1/CRH	11
GO:1902904	BP	GO:1902904	negative regulation of supramolecular fiber organization	5/241	98/13243	0.033212885	0.395461212	0.372081386	TRIM54/NAV3/DLC1/CLU/TMEFF2	5
GO:0000423	BP	GO:0000423	mitophagy	2/241	16/13243	0.033463788	0.395461212	0.372081386	PINK1/OPTN	2
GO:0006544	BP	GO:0006544	glycine metabolic process	2/241	16/13243	0.033463788	0.395461212	0.372081386	PHGDH/GLDC	2
GO:0016137	BP	GO:0016137	glycoside metabolic process	2/241	16/13243	0.033463788	0.395461212	0.372081386	FUCA1/TH	2
GO:0031958	BP	GO:0031958	corticosteroid receptor signaling pathway	2/241	16/13243	0.033463788	0.395461212	0.372081386	LMO3/NR3C1	2
GO:0032225	BP	GO:0032225	regulation of synaptic transmission, dopaminergic	2/241	16/13243	0.033463788	0.395461212	0.372081386	RAB3B/PINK1	2
GO:0043691	BP	GO:0043691	reverse cholesterol transport	2/241	16/13243	0.033463788	0.395461212	0.372081386	CLU/ABCA5	2
GO:0050857	BP	GO:0050857	positive regulation of antigen receptor-mediated signaling pathway	2/241	16/13243	0.033463788	0.395461212	0.372081386	PRKCB/TRAT1	2
GO:0060544	BP	GO:0060544	regulation of necroptotic process	2/241	16/13243	0.033463788	0.395461212	0.372081386	BIRC3/BOK	2
GO:0097094	BP	GO:0097094	craniofacial suture morphogenesis	2/241	16/13243	0.033463788	0.395461212	0.372081386	TWIST1/FREM1	2
GO:1903779	BP	GO:1903779	regulation of cardiac conduction	4/241	67/13243	0.033612626	0.395461212	0.372081386	NPPC/ATP2B4/TNNI3K/ATP2A3	4
GO:0009069	BP	GO:0009069	serine family amino acid metabolic process	3/241	39/13243	0.033632261	0.395461212	0.372081386	PHGDH/GLDC/PSAT1	3
GO:0050850	BP	GO:0050850	positive regulation of calcium-mediated signaling	3/241	39/13243	0.033632261	0.395461212	0.372081386	CAMTA1/ERBB3/TRAT1	3
GO:0061912	BP	GO:0061912	selective autophagy	3/241	39/13243	0.033632261	0.395461212	0.372081386	PINK1/ADRB2/OPTN	3
GO:0070169	BP	GO:0070169	positive regulation of biomineral tissue development	3/241	39/13243	0.033632261	0.395461212	0.372081386	ADRB2/PTN/WNT4	3
GO:0021761	BP	GO:0021761	limbic system development	5/241	99/13243	0.03448102	0.404085264	0.38019558	SMO/ATP2B4/KIRREL3/EPHA5/CRH	5
GO:0048232	BP	GO:0048232	male gamete generation	13/241	406/13243	0.034909798	0.407746444	0.383640309	CCNB1IP1/TEX15/ATP2B4/TP63/CHD5/ROPN1B/SERPINA5/BIRC3/LRGUK/SPAG6/NPHP1/KATNAL1/ROPN1	13
GO:0036293	BP	GO:0036293	response to decreased oxygen levels	11/241	324/13243	0.035140567	0.408663673	0.384503312	TWIST1/AHCY/NPPC/HK2/PINK1/CPEB4/PTN/S100B/KCND2/MYC/TH	11
GO:0021675	BP	GO:0021675	nerve development	4/241	68/13243	0.035221584	0.408663673	0.384503312	GABRA5/NTRK1/PLXNA4/ERBB3	4
GO:0008637	BP	GO:0008637	apoptotic mitochondrial changes	5/241	100/13243	0.035778822	0.409579497	0.385364992	HK2/PINK1/TP63/CLU/BOK	5
GO:0022037	BP	GO:0022037	metencephalon development	5/241	100/13243	0.035778822	0.409579497	0.385364992	SMO/KNDC1/PTN/CNTN1/GRID2	5
GO:0030282	BP	GO:0030282	bone mineralization	5/241	100/13243	0.035778822	0.409579497	0.385364992	TWIST1/ADRB2/PTN/WNT4/SNX10	5
GO:0006816	BP	GO:0006816	calcium ion transport	12/241	366/13243	0.035849538	0.409579497	0.385364992	RGS9/CACNA2D3/ATP2B4/PRKCB/RAMP3/TRPV2/BSPRY/ANXA2/GRIN3A/ATP2A3/CCL19/CRH	12
GO:0090184	BP	GO:0090184	positive regulation of kidney development	3/241	40/13243	0.035884962	0.409579497	0.385364992	SMO/WNT4/MYC	3
GO:0042110	BP	GO:0042110	T cell activation	13/241	408/13243	0.036096095	0.410651677	0.386373785	PIK3CD/IL7/IL18/WNT4/DUSP3/PTGER4/ITK/DUSP22/CD2/CCL19/LCP1/CLEC4E/IL7R	13
GO:0010738	BP	GO:0010738	regulation of protein kinase A signaling	2/241	17/13243	0.037478789	0.411679235	0.387340593	RAMP3/ADRB2	2
GO:0017085	BP	GO:0017085	response to insecticide	2/241	17/13243	0.037478789	0.411679235	0.387340593	DDC/TH	2
GO:0021533	BP	GO:0021533	cell differentiation in hindbrain	2/241	17/13243	0.037478789	0.411679235	0.387340593	KNDC1/GRID2	2
GO:0030859	BP	GO:0030859	polarized epithelial cell differentiation	2/241	17/13243	0.037478789	0.411679235	0.387340593	TP63/AHI1	2
GO:0045187	BP	GO:0045187	regulation of circadian sleep/wake cycle, sleep	2/241	17/13243	0.037478789	0.411679235	0.387340593	PTGDS/CRH	2
GO:0048535	BP	GO:0048535	lymph node development	2/241	17/13243	0.037478789	0.411679235	0.387340593	LTB/IL7R	2
GO:0051895	BP	GO:0051895	negative regulation of focal adhesion assembly	2/241	17/13243	0.037478789	0.411679235	0.387340593	DLC1/DUSP22	2
GO:0071875	BP	GO:0071875	adrenergic receptor signaling pathway	2/241	17/13243	0.037478789	0.411679235	0.387340593	ATP2B4/ADRB2	2
GO:0072574	BP	GO:0072574	hepatocyte proliferation	2/241	17/13243	0.037478789	0.411679235	0.387340593	PTN/TNFAIP3	2
GO:0072575	BP	GO:0072575	epithelial cell proliferation involved in liver morphogenesis	2/241	17/13243	0.037478789	0.411679235	0.387340593	PTN/TNFAIP3	2
GO:1902644	BP	GO:1902644	tertiary alcohol metabolic process	2/241	17/13243	0.037478789	0.411679235	0.387340593	WNT4/DKK3	2
GO:0032873	BP	GO:0032873	negative regulation of stress-activated MAPK cascade	3/241	41/13243	0.038213481	0.415838625	0.391254077	PINK1/DUSP3/MYC	3
GO:0048016	BP	GO:0048016	inositol phosphate-mediated signaling	3/241	41/13243	0.038213481	0.415838625	0.391254077	CAMTA1/ATP2B4/ERBB3	3
GO:0070303	BP	GO:0070303	negative regulation of stress-activated protein kinase signaling cascade	3/241	41/13243	0.038213481	0.415838625	0.391254077	PINK1/DUSP3/MYC	3
GO:1902803	BP	GO:1902803	regulation of synaptic vesicle transport	4/241	70/13243	0.038571506	0.41843516	0.393697105	CPLX3/PINK1/PRKCB/GRIN3A	4
GO:0031589	BP	GO:0031589	cell-substrate adhesion	10/241	289/13243	0.038951562	0.420117612	0.395280089	PTN/WNT4/DLC1/CD96/DUSP3/ITGA8/VAMP3/DUSP22/SEMA3E/FREM1	10
GO:0030278	BP	GO:0030278	regulation of ossification	7/241	173/13243	0.038966388	0.420117612	0.395280089	TWIST1/NPPC/ADRB2/TP63/PTN/WNT4/PTGER4	7
GO:0009566	BP	GO:0009566	fertilization	6/241	137/13243	0.039194711	0.421283029	0.396376607	HOXD10/TRIM36/CD9/ROPN1B/SERPINA5/PLCD4	6
GO:0007626	BP	GO:0007626	locomotory behavior	7/241	174/13243	0.039998346	0.423198284	0.398178631	HOXD10/SLC18A2/DBH/KCND2/NEGR1/TH/CRH	7
GO:0008306	BP	GO:0008306	associative learning	4/241	71/13243	0.040312576	0.423198284	0.398178631	GABRA5/DBH/MAP1A/CRH	4
GO:0021536	BP	GO:0021536	diencephalon development	4/241	71/13243	0.040312576	0.423198284	0.398178631	SMO/PTN/WNT4/CRH	4
GO:0021515	BP	GO:0021515	cell differentiation in spinal cord	3/241	42/13243	0.040617281	0.423198284	0.398178631	HOXD10/MDGA1/GDPD5	3
GO:0021695	BP	GO:0021695	cerebellar cortex development	3/241	42/13243	0.040617281	0.423198284	0.398178631	SMO/KNDC1/GRID2	3
GO:0046622	BP	GO:0046622	positive regulation of organ growth	3/241	42/13243	0.040617281	0.423198284	0.398178631	SMO/IL7/ZFPM2	3
GO:0001952	BP	GO:0001952	regulation of cell-matrix adhesion	5/241	104/13243	0.041269204	0.423198284	0.398178631	WNT4/DLC1/DUSP3/DUSP22/SEMA3E	5
GO:0002544	BP	GO:0002544	chronic inflammatory response	2/241	18/13243	0.041667639	0.423198284	0.398178631	AHCY/TNFAIP3	2
GO:0002827	BP	GO:0002827	positive regulation of T-helper 1 type immune response	2/241	18/13243	0.041667639	0.423198284	0.398178631	IL18/CCL19	2
GO:0007026	BP	GO:0007026	negative regulation of microtubule depolymerization	2/241	18/13243	0.041667639	0.423198284	0.398178631	TRIM54/NAV3	2
GO:0021697	BP	GO:0021697	cerebellar cortex formation	2/241	18/13243	0.041667639	0.423198284	0.398178631	KNDC1/GRID2	2
GO:0035357	BP	GO:0035357	peroxisome proliferator activated receptor signaling pathway	2/241	18/13243	0.041667639	0.423198284	0.398178631	TWIST1/LMO3	2
GO:0048714	BP	GO:0048714	positive regulation of oligodendrocyte differentiation	2/241	18/13243	0.041667639	0.423198284	0.398178631	PTN/PTPRZ1	2
GO:0051497	BP	GO:0051497	negative regulation of stress fiber assembly	2/241	18/13243	0.041667639	0.423198284	0.398178631	DLC1/TMEFF2	2
GO:0060972	BP	GO:0060972	left/right pattern formation	2/241	18/13243	0.041667639	0.423198284	0.398178631	SMO/AHI1	2
GO:0072074	BP	GO:0072074	kidney mesenchyme development	2/241	18/13243	0.041667639	0.423198284	0.398178631	WNT4/MYC	2
GO:0072576	BP	GO:0072576	liver morphogenesis	2/241	18/13243	0.041667639	0.423198284	0.398178631	PTN/TNFAIP3	2
GO:0098698	BP	GO:0098698	postsynaptic specialization assembly	2/241	18/13243	0.041667639	0.423198284	0.398178631	GAP43/GRID2	2
GO:1903392	BP	GO:1903392	negative regulation of adherens junction organization	2/241	18/13243	0.041667639	0.423198284	0.398178631	DLC1/DUSP22	2
GO:0032760	BP	GO:0032760	positive regulation of tumor necrosis factor production	4/241	72/13243	0.04209775	0.426330966	0.401126107	TWIST1/CLU/CD2/CCL19	4
GO:0002067	BP	GO:0002067	glandular epithelial cell differentiation	3/241	43/13243	0.043095767	0.432686437	0.40710584	SMO/TP63/WNT4	3
GO:0098586	BP	GO:0098586	cellular response to virus	3/241	43/13243	0.043095767	0.432686437	0.40710584	VWCE/BIRC3/CCL19	3
GO:1904645	BP	GO:1904645	response to amyloid-beta	3/241	43/13243	0.043095767	0.432686437	0.40710584	RAMP3/ADRB2/NGFR	3
GO:0007045	BP	GO:0007045	cell-substrate adherens junction assembly	4/241	73/13243	0.04392702	0.435642799	0.40988742	WNT4/DLC1/DUSP3/DUSP22	4
GO:0045582	BP	GO:0045582	positive regulation of T cell differentiation	4/241	73/13243	0.04392702	0.435642799	0.40988742	IL7/IL18/CCL19/IL7R	4
GO:0048041	BP	GO:0048041	focal adhesion assembly	4/241	73/13243	0.04392702	0.435642799	0.40988742	WNT4/DLC1/DUSP3/DUSP22	4
GO:0072078	BP	GO:0072078	nephron tubule morphogenesis	4/241	73/13243	0.04392702	0.435642799	0.40988742	SMO/WNT4/MYC/AHI1	4
GO:0031032	BP	GO:0031032	actomyosin structure organization	6/241	141/13243	0.044070573	0.435642799	0.40988742	KRT19/ARHGEF10L/WNT4/DLC1/PTGER4/TMEFF2	6
GO:0009152	BP	GO:0009152	purine ribonucleotide biosynthetic process	8/241	216/13243	0.044136185	0.435642799	0.40988742	PAICS/GMPS/NPPC/HK2/PINK1/PGM2L1/PID1/ALDOC	8
GO:0002931	BP	GO:0002931	response to ischemia	3/241	44/13243	0.045648286	0.440611146	0.414562037	HK2/PINK1/CPEB4	3
GO:0010463	BP	GO:0010463	mesenchymal cell proliferation	3/241	44/13243	0.045648286	0.440611146	0.414562037	SMO/PTN/MYC	3
GO:2000242	BP	GO:2000242	negative regulation of reproductive process	3/241	44/13243	0.045648286	0.440611146	0.414562037	NPPC/WNT4/ZFPM2	3
GO:0007286	BP	GO:0007286	spermatid development	5/241	107/13243	0.045703942	0.440611146	0.414562037	CCNB1IP1/CHD5/ROPN1B/SPAG6/ROPN1	5
GO:0021766	BP	GO:0021766	hippocampus development	4/241	74/13243	0.045800359	0.440611146	0.414562037	SMO/ATP2B4/KIRREL3/EPHA5	4
GO:0002710	BP	GO:0002710	negative regulation of T cell mediated immunity	2/241	19/13243	0.04602274	0.440611146	0.414562037	DUSP22/IL7R	2
GO:0045624	BP	GO:0045624	positive regulation of T-helper cell differentiation	2/241	19/13243	0.04602274	0.440611146	0.414562037	IL18/CCL19	2
GO:0050860	BP	GO:0050860	negative regulation of T cell receptor signaling pathway	2/241	19/13243	0.04602274	0.440611146	0.414562037	DUSP3/DUSP22	2
GO:0051412	BP	GO:0051412	response to corticosterone	2/241	19/13243	0.04602274	0.440611146	0.414562037	TH/CRH	2
GO:0072077	BP	GO:0072077	renal vesicle morphogenesis	2/241	19/13243	0.04602274	0.440611146	0.414562037	SMO/WNT4	2
GO:1905939	BP	GO:1905939	regulation of gonad development	2/241	19/13243	0.04602274	0.440611146	0.414562037	WNT4/ZFPM2	2
GO:0072088	BP	GO:0072088	nephron epithelium morphogenesis	4/241	75/13243	0.047717713	0.45435562	0.427493932	SMO/WNT4/MYC/AHI1	4
GO:1903557	BP	GO:1903557	positive regulation of tumor necrosis factor superfamily cytokine production	4/241	75/13243	0.047717713	0.45435562	0.427493932	TWIST1/CLU/CD2/CCL19	4
GO:0009435	BP	GO:0009435	NAD biosynthetic process	3/241	45/13243	0.048274136	0.458408058	0.431306788	HK2/PGM2L1/ALDOC	3
GO:0007498	BP	GO:0007498	mesoderm development	5/241	109/13243	0.048812473	0.459781999	0.432599502	PUS7/SMO/TP63/ITGA8/ZFPM2	5
GO:0030326	BP	GO:0030326	embryonic limb morphogenesis	5/241	109/13243	0.048812473	0.459781999	0.432599502	TWIST1/HOXD10/DLX5/TP63/TMEM107	5
GO:0035113	BP	GO:0035113	embryonic appendage morphogenesis	5/241	109/13243	0.048812473	0.459781999	0.432599502	TWIST1/HOXD10/DLX5/TP63/TMEM107	5
GO:0008015	BP	GO:0008015	blood circulation	14/241	472/13243	0.050122498	0.461519032	0.434233841	NPPC/CACNA2D3/ATP2B4/SCPEP1/TNNI3K/DBH/GCGR/GCH1/NPFF/KCND2/KCNIP4/ATP2A3/TH/CRH	14
GO:0031114	BP	GO:0031114	regulation of microtubule depolymerization	2/241	20/13243	0.050536706	0.461519032	0.434233841	TRIM54/NAV3	2
GO:0032232	BP	GO:0032232	negative regulation of actin filament bundle assembly	2/241	20/13243	0.050536706	0.461519032	0.434233841	DLC1/TMEFF2	2
GO:0042749	BP	GO:0042749	regulation of circadian sleep/wake cycle	2/241	20/13243	0.050536706	0.461519032	0.434233841	PTGDS/CRH	2
GO:0044346	BP	GO:0044346	fibroblast apoptotic process	2/241	20/13243	0.050536706	0.461519032	0.434233841	TP63/MYC	2
GO:0048240	BP	GO:0048240	sperm capacitation	2/241	20/13243	0.050536706	0.461519032	0.434233841	ROPN1B/ROPN1	2
GO:0048846	BP	GO:0048846	axon extension involved in axon guidance	2/241	20/13243	0.050536706	0.461519032	0.434233841	PLXNA4/ALCAM	2
GO:0060231	BP	GO:0060231	mesenchymal to epithelial transition	2/241	20/13243	0.050536706	0.461519032	0.434233841	SMO/WNT4	2
GO:0072087	BP	GO:0072087	renal vesicle development	2/241	20/13243	0.050536706	0.461519032	0.434233841	SMO/WNT4	2
GO:1902284	BP	GO:1902284	neuron projection extension involved in neuron projection guidance	2/241	20/13243	0.050536706	0.461519032	0.434233841	PLXNA4/ALCAM	2
GO:2000738	BP	GO:2000738	positive regulation of stem cell differentiation	2/241	20/13243	0.050536706	0.461519032	0.434233841	PTN/SOX6	2
GO:1903034	BP	GO:1903034	regulation of response to wounding	6/241	146/13243	0.050677965	0.461519032	0.434233841	CD9/PTPRF/PTN/WNT4/TNFAIP3/GP1BA	6
GO:0010823	BP	GO:0010823	negative regulation of mitochondrion organization	3/241	46/13243	0.050972564	0.461519032	0.434233841	PINK1/CLU/BOK	3
GO:0045843	BP	GO:0045843	negative regulation of striated muscle tissue development	3/241	46/13243	0.050972564	0.461519032	0.434233841	TWIST1/S100B/SOX6	3
GO:0061178	BP	GO:0061178	regulation of insulin secretion involved in cellular response to glucose stimulus	3/241	46/13243	0.050972564	0.461519032	0.434233841	BAIAP3/EPHA5/CRH	3
GO:0061333	BP	GO:0061333	renal tubule morphogenesis	4/241	77/13243	0.051684157	0.46555601	0.438032151	SMO/WNT4/MYC/AHI1	4
GO:0072028	BP	GO:0072028	nephron morphogenesis	4/241	77/13243	0.051684157	0.46555601	0.438032151	SMO/WNT4/MYC/AHI1	4
GO:0070482	BP	GO:0070482	response to oxygen levels	11/241	346/13243	0.052027197	0.466618712	0.439032025	TWIST1/AHCY/NPPC/HK2/PINK1/CPEB4/PTN/S100B/KCND2/MYC/TH	11
GO:0045619	BP	GO:0045619	regulation of lymphocyte differentiation	6/241	147/13243	0.052068469	0.466618712	0.439032025	IL7/IL18/CD2/CCL19/IL7R/SLAMF8	6
GO:0002250	BP	GO:0002250	adaptive immune response	11/241	347/13243	0.052905314	0.468351328	0.440662209	PIK3CD/PRKCB/ALCAM/IL18/CLU/ITK/DUSP22/CCL19/TNFAIP3/IL7R/TRAT1	11
GO:0007249	BP	GO:0007249	I-kappaB kinase/NF-kappaB signaling	8/241	225/13243	0.053701353	0.468351328	0.440662209	PINK1/PRKCB/S100B/BIRC3/UBD/OPTN/CCL19/TNFAIP3	8
GO:0043491	BP	GO:0043491	protein kinase B signaling	8/241	225/13243	0.053701353	0.468351328	0.440662209	PIK3CD/PINK1/RAMP3/IL18/PKHD1/CCL19/ERBB3/TRAT1	8
GO:0030301	BP	GO:0030301	cholesterol transport	4/241	78/13243	0.053733035	0.468351328	0.440662209	CLU/STX12/ABCA5/ANXA2	4
GO:0042446	BP	GO:0042446	hormone biosynthetic process	4/241	78/13243	0.053733035	0.468351328	0.440662209	WNT4/DKK3/CYP3A4/CRH	4
GO:0002704	BP	GO:0002704	negative regulation of leukocyte mediated immunity	3/241	47/13243	0.053742772	0.468351328	0.440662209	CD96/DUSP22/IL7R	3
GO:0021545	BP	GO:0021545	cranial nerve development	3/241	47/13243	0.053742772	0.468351328	0.440662209	NTRK1/PLXNA4/ERBB3	3
GO:0048635	BP	GO:0048635	negative regulation of muscle organ development	3/241	47/13243	0.053742772	0.468351328	0.440662209	TWIST1/S100B/SOX6	3
GO:1901607	BP	GO:1901607	alpha-amino acid biosynthetic process	3/241	47/13243	0.053742772	0.468351328	0.440662209	PHGDH/PSAT1/ATP2B4	3
GO:0040013	BP	GO:0040013	negative regulation of locomotion	9/241	266/13243	0.05461378	0.468351328	0.440662209	NAV3/PTN/WNT4/DLC1/DUSP3/PTGER4/DUSP22/TMEFF2/SLAMF8	9
GO:0002407	BP	GO:0002407	dendritic cell chemotaxis	2/241	21/13243	0.055202368	0.468351328	0.440662209	CCL19/SLAMF8	2
GO:0003299	BP	GO:0003299	muscle hypertrophy in response to stress	2/241	21/13243	0.055202368	0.468351328	0.440662209	ATP2B4/CAMTA2	2
GO:0006541	BP	GO:0006541	glutamine metabolic process	2/241	21/13243	0.055202368	0.468351328	0.440662209	PHGDH/GMPS	2
GO:0008045	BP	GO:0008045	motor neuron axon guidance	2/241	21/13243	0.055202368	0.468351328	0.440662209	PLXNA4/ALCAM	2
GO:0009110	BP	GO:0009110	vitamin biosynthetic process	2/241	21/13243	0.055202368	0.468351328	0.440662209	PSAT1/CYP3A4	2
GO:0009404	BP	GO:0009404	toxin metabolic process	2/241	21/13243	0.055202368	0.468351328	0.440662209	DDC/TH	2
GO:0014887	BP	GO:0014887	cardiac muscle adaptation	2/241	21/13243	0.055202368	0.468351328	0.440662209	ATP2B4/CAMTA2	2
GO:0014898	BP	GO:0014898	cardiac muscle hypertrophy in response to stress	2/241	21/13243	0.055202368	0.468351328	0.440662209	ATP2B4/CAMTA2	2
GO:0031290	BP	GO:0031290	retinal ganglion cell axon guidance	2/241	21/13243	0.055202368	0.468351328	0.440662209	NRCAM/ALCAM	2
GO:0031338	BP	GO:0031338	regulation of vesicle fusion	2/241	21/13243	0.055202368	0.468351328	0.440662209	CPLX3/ANXA2	2
GO:0050802	BP	GO:0050802	circadian sleep/wake cycle, sleep	2/241	21/13243	0.055202368	0.468351328	0.440662209	PTGDS/CRH	2
GO:0070841	BP	GO:0070841	inclusion body assembly	2/241	21/13243	0.055202368	0.468351328	0.440662209	CLU/UBD	2
GO:0070167	BP	GO:0070167	regulation of biomineral tissue development	4/241	79/13243	0.055825509	0.472071529	0.44416247	TWIST1/ADRB2/PTN/WNT4	4
GO:0009260	BP	GO:0009260	ribonucleotide biosynthetic process	8/241	227/13243	0.055994183	0.472071529	0.44416247	PAICS/GMPS/NPPC/HK2/PINK1/PGM2L1/PID1/ALDOC	8
GO:0036294	BP	GO:0036294	cellular response to decreased oxygen levels	7/241	188/13243	0.056340147	0.472071529	0.44416247	TWIST1/PINK1/CPEB4/PTN/S100B/KCND2/MYC	7
GO:0097529	BP	GO:0097529	myeloid leukocyte migration	6/241	150/13243	0.056378926	0.472071529	0.44416247	PIK3CD/CD9/SCG2/PTGER4/CCL19/SLAMF8	6
GO:0000422	BP	GO:0000422	autophagy of mitochondrion	3/241	48/13243	0.056583916	0.472071529	0.44416247	HK2/PINK1/OPTN	3
GO:0035306	BP	GO:0035306	positive regulation of dephosphorylation	3/241	48/13243	0.056583916	0.472071529	0.44416247	CAMTA1/PINK1/DLC1	3
GO:0061726	BP	GO:0061726	mitochondrion disassembly	3/241	48/13243	0.056583916	0.472071529	0.44416247	HK2/PINK1/OPTN	3
GO:0006754	BP	GO:0006754	ATP biosynthetic process	5/241	114/13243	0.05711808	0.474269553	0.446230546	HK2/PINK1/PGM2L1/PID1/ALDOC	5
GO:1901657	BP	GO:1901657	glycosyl compound metabolic process	5/241	114/13243	0.05711808	0.474269553	0.446230546	AHCY/GMPS/LRGUK/FUCA1/TH	5
GO:0044264	BP	GO:0044264	cellular polysaccharide metabolic process	4/241	80/13243	0.05796142	0.479001927	0.45068314	PGM2L1/GCGR/PPP1R1A/C1QTNF2	4
GO:0070542	BP	GO:0070542	response to fatty acid	4/241	80/13243	0.05796142	0.479001927	0.45068314	GLDC/PID1/HMGCL/CCL19	4
GO:0045824	BP	GO:0045824	negative regulation of innate immune response	3/241	49/13243	0.059495114	0.480102083	0.451718254	CD96/TNFAIP3/SLAMF8	3
GO:0050819	BP	GO:0050819	negative regulation of coagulation	3/241	49/13243	0.059495114	0.480102083	0.451718254	CD9/HS3ST5/GP1BA	3
GO:0097755	BP	GO:0097755	positive regulation of blood vessel diameter	3/241	49/13243	0.059495114	0.480102083	0.451718254	NPPC/SCPEP1/GCH1	3
GO:1901862	BP	GO:1901862	negative regulation of muscle tissue development	3/241	49/13243	0.059495114	0.480102083	0.451718254	TWIST1/S100B/SOX6	3
GO:0006164	BP	GO:0006164	purine nucleotide biosynthetic process	8/241	230/13243	0.059549051	0.480102083	0.451718254	PAICS/GMPS/NPPC/HK2/PINK1/PGM2L1/PID1/ALDOC	8
GO:0015980	BP	GO:0015980	energy derivation by oxidation of organic compounds	8/241	230/13243	0.059549051	0.480102083	0.451718254	PINK1/PGM2L1/PID1/GCGR/MYC/PPP1R1A/C1QTNF2/MC4R	8
GO:1903829	BP	GO:1903829	positive regulation of cellular protein localization	9/241	271/13243	0.060002851	0.480102083	0.451718254	CDT1/SMO/PINK1/ABLIM3/RAMP3/TP63/PTN/MAP1A/NGFR	9
GO:0007129	BP	GO:0007129	synapsis	2/241	22/13243	0.06001276	0.480102083	0.451718254	CCNB1IP1/TEX15	2
GO:0009112	BP	GO:0009112	nucleobase metabolic process	2/241	22/13243	0.06001276	0.480102083	0.451718254	PAICS/GMPS	2
GO:0010894	BP	GO:0010894	negative regulation of steroid biosynthetic process	2/241	22/13243	0.06001276	0.480102083	0.451718254	WNT4/DKK3	2
GO:0031069	BP	GO:0031069	hair follicle morphogenesis	2/241	22/13243	0.06001276	0.480102083	0.451718254	SMO/TP63	2
GO:0032703	BP	GO:0032703	negative regulation of interleukin-2 production	2/241	22/13243	0.06001276	0.480102083	0.451718254	NAV3/TNFAIP3	2
GO:0072666	BP	GO:0072666	establishment of protein localization to vacuole	2/241	22/13243	0.06001276	0.480102083	0.451718254	CLU/TNFAIP3	2
GO:1901889	BP	GO:1901889	negative regulation of cell junction assembly	2/241	22/13243	0.06001276	0.480102083	0.451718254	DLC1/DUSP22	2
GO:0017156	BP	GO:0017156	calcium ion regulated exocytosis	5/241	116/13243	0.060654156	0.483873616	0.455266812	CPLX3/BAIAP3/PRKCB/VAMP3/GRIN3A	5
GO:0022411	BP	GO:0022411	cellular component disassembly	13/241	442/13243	0.060882665	0.483873616	0.455266812	TRIM54/HK2/PINK1/PRKCB/GABARAPL1/NAV3/ADRB2/DNASE1L3/DUSP3/OPTN/MYC/LCP1/BOK	13
GO:0007219	BP	GO:0007219	Notch signaling pathway	6/241	153/13243	0.060898477	0.483873616	0.455266812	DNER/KRT19/GDPD5/TP63/CNTN1/MYC	6
GO:0042445	BP	GO:0042445	hormone metabolic process	7/241	192/13243	0.061672377	0.488914044	0.460009248	SCPEP1/PCSK1/WNT4/PCSK2/DKK3/CYP3A4/CRH	7
GO:0046390	BP	GO:0046390	ribose phosphate biosynthetic process	8/241	232/13243	0.061996468	0.490373868	0.461382767	PAICS/GMPS/NPPC/HK2/PINK1/PGM2L1/PID1/ALDOC	8
GO:0034333	BP	GO:0034333	adherens junction assembly	4/241	82/13243	0.062362834	0.491941482	0.462857703	WNT4/DLC1/DUSP3/DUSP22	4
GO:0046324	BP	GO:0046324	regulation of glucose import	3/241	50/13243	0.062475445	0.491941482	0.462857703	HK2/PID1/C1QTNF2	3
GO:0001666	BP	GO:0001666	response to hypoxia	10/241	315/13243	0.062627211	0.492030826	0.462941765	TWIST1/AHCY/NPPC/HK2/PINK1/PTN/S100B/KCND2/MYC/TH	10
GO:0033500	BP	GO:0033500	carbohydrate homeostasis	7/241	194/13243	0.064450666	0.493760869	0.464569527	BAIAP3/DBH/GCGR/EPHA5/TH/NGFR/CRH	7
GO:0042593	BP	GO:0042593	glucose homeostasis	7/241	194/13243	0.064450666	0.493760869	0.464569527	BAIAP3/DBH/GCGR/EPHA5/TH/NGFR/CRH	7
GO:0045621	BP	GO:0045621	positive regulation of lymphocyte differentiation	4/241	83/13243	0.064627925	0.493760869	0.464569527	IL7/IL18/CCL19/IL7R	4
GO:0050848	BP	GO:0050848	regulation of calcium-mediated signaling	4/241	83/13243	0.064627925	0.493760869	0.464569527	CAMTA1/ATP2B4/ERBB3/TRAT1	4
GO:0060349	BP	GO:0060349	bone morphogenesis	4/241	83/13243	0.064627925	0.493760869	0.464569527	TWIST1/DLX5/NPPC/FREM1	4
GO:0010939	BP	GO:0010939	regulation of necrotic cell death	2/241	23/13243	0.064961119	0.493760869	0.464569527	BIRC3/BOK	2
GO:0021895	BP	GO:0021895	cerebral cortex neuron differentiation	2/241	23/13243	0.064961119	0.493760869	0.464569527	GDPD5/CHD5	2
GO:0022410	BP	GO:0022410	circadian sleep/wake cycle process	2/241	23/13243	0.064961119	0.493760869	0.464569527	PTGDS/CRH	2
GO:0045939	BP	GO:0045939	negative regulation of steroid metabolic process	2/241	23/13243	0.064961119	0.493760869	0.464569527	WNT4/DKK3	2
GO:0046627	BP	GO:0046627	negative regulation of insulin receptor signaling pathway	2/241	23/13243	0.064961119	0.493760869	0.464569527	PRKCB/PID1	2
GO:0048596	BP	GO:0048596	embryonic camera-type eye morphogenesis	2/241	23/13243	0.064961119	0.493760869	0.464569527	TWIST1/TH	2
GO:0048679	BP	GO:0048679	regulation of axon regeneration	2/241	23/13243	0.064961119	0.493760869	0.464569527	PTPRF/PTN	2
GO:0048741	BP	GO:0048741	skeletal muscle fiber development	2/241	23/13243	0.064961119	0.493760869	0.464569527	SMO/DNER	2
GO:0071526	BP	GO:0071526	semaphorin-plexin signaling pathway	2/241	23/13243	0.064961119	0.493760869	0.464569527	PLXNA4/SEMA3E	2
GO:1900120	BP	GO:1900120	regulation of receptor binding	2/241	23/13243	0.064961119	0.493760869	0.464569527	PTPRF/ANXA2	2
GO:0000226	BP	GO:0000226	microtubule cytoskeleton organization	11/241	360/13243	0.065236179	0.494190294	0.464973565	TRIM54/TPPP3/TRIM36/NAV3/PKHD1/LRGUK/HYDIN/TEKT2/CCDC68/MAP1A/KATNAL1	11
GO:0001836	BP	GO:0001836	release of cytochrome c from mitochondria	3/241	51/13243	0.065523951	0.494190294	0.464973565	PINK1/CLU/BOK	3
GO:0019320	BP	GO:0019320	hexose catabolic process	3/241	51/13243	0.065523951	0.494190294	0.464973565	HK2/PGM2L1/ALDOC	3
GO:0043123	BP	GO:0043123	positive regulation of I-kappaB kinase/NF-kappaB signaling	6/241	156/13243	0.065627609	0.494190294	0.464973565	PINK1/PRKCB/S100B/BIRC3/UBD/CCL19	6
GO:1904062	BP	GO:1904062	regulation of cation transmembrane transport	9/241	276/13243	0.065722796	0.494190294	0.464973565	TWIST1/RGS9/ATP2B4/PINK1/RAMP3/DPP6/ADRB2/KCNIP4/CRH	9
GO:0016202	BP	GO:0016202	regulation of striated muscle tissue development	5/241	119/13243	0.066186761	0.496613302	0.467253323	TWIST1/S100B/SOX6/ERBB3/ZFPM2	5
GO:0007189	BP	GO:0007189	adenylate cyclase-activating G protein-coupled receptor signaling pathway	4/241	84/13243	0.066935635	0.499382132	0.469858458	ATP2B4/RAMP3/GCGR/MC4R	4
GO:0017158	BP	GO:0017158	regulation of calcium ion-dependent exocytosis	4/241	84/13243	0.066935635	0.499382132	0.469858458	CPLX3/BAIAP3/PRKCB/GRIN3A	4
GO:0034765	BP	GO:0034765	regulation of ion transmembrane transport	12/241	405/13243	0.066983334	0.499382132	0.469858458	TWIST1/RGS9/CACNA2D3/ATP2B4/PINK1/RAMP3/DPP6/ADRB2/SCN7A/KCND2/KCNIP4/CRH	12
GO:0046658	CC	GO:0046658	anchored component of plasma membrane	6/250	46/13513	0.000190256	0.044757958	0.037825523	CPLX3/MDGA1/PKHD1/CNTN1/CD2/GP1BA	6
GO:0044297	CC	GO:0044297	cell body	21/250	483/13513	0.00025576	0.044757958	0.037825523	GABRA5/NTRK1/DNER/PINK1/KNDC1/GABARAPL1/ALCAM/PTPRF/GDPD5/TRPV2/DDC/S100B/ITGA8/PCSK2/KCND2/GRIN3A/EPHA5/PSD2/TH/MAP1A/CRH	21
GO:0030665	CC	GO:0030665	clathrin-coated vesicle membrane	8/250	104/13513	0.000685064	0.055843084	0.047193704	SLC18A2/KIAA0319/CD9/ADRB2/REEP6/SLC18A1/VAMP3/IL7R	8
GO:0043025	CC	GO:0043025	neuronal cell body	18/250	418/13513	0.000788601	0.055843084	0.047193704	GABRA5/NTRK1/DNER/KNDC1/ALCAM/PTPRF/GDPD5/DDC/S100B/ITGA8/PCSK2/KCND2/GRIN3A/EPHA5/PSD2/TH/MAP1A/CRH	18
GO:0030425	CC	GO:0030425	dendrite	19/250	462/13513	0.000981212	0.055843084	0.047193704	NTRK1/DNER/KNDC1/GABARAPL1/CPEB4/ALCAM/TP63/KIRREL3/CLU/GRID2/ITGA8/PCSK2/KCND2/FBXO2/EPHA5/PSD2/TH/MAP1A/CLSTN1	19
GO:0097447	CC	GO:0097447	dendritic tree	19/250	464/13513	0.00103236	0.055843084	0.047193704	NTRK1/DNER/KNDC1/GABARAPL1/CPEB4/ALCAM/TP63/KIRREL3/CLU/GRID2/ITGA8/PCSK2/KCND2/FBXO2/EPHA5/PSD2/TH/MAP1A/CLSTN1	19
GO:0031225	CC	GO:0031225	anchored component of membrane	9/250	139/13513	0.001116862	0.055843084	0.047193704	CPLX3/RAB3B/MDGA1/GFRA3/PKHD1/CNTN1/CD2/NEGR1/GP1BA	9
GO:0055038	CC	GO:0055038	recycling endosome membrane	6/250	68/13513	0.0015852	0.069352483	0.05861067	NTRK1/BAIAP3/STX12/OPTN/VAMP3/BOK	6
GO:0099634	CC	GO:0099634	postsynaptic specialization membrane	6/250	77/13513	0.002992237	0.111563935	0.094284108	GABRA5/RGS9/NRCAM/GRID2/KCND2/CLSTN1	6
GO:0009897	CC	GO:0009897	external side of plasma membrane	10/250	193/13513	0.003187541	0.111563935	0.094284108	NRCAM/CD9/ALCAM/SERPINA5/PKHD1/EPHA5/CD2/CD69/IL7R/GP1BA	10
GO:0008021	CC	GO:0008021	synaptic vesicle	8/250	140/13513	0.004506276	0.138716712	0.117231267	SLC30A3/CPLX3/RAB3B/SLC18A2/DDC/SV2B/VAMP3/TH	8
GO:0030133	CC	GO:0030133	transport vesicle	13/250	309/13513	0.005028936	0.138716712	0.117231267	SLC30A3/CPLX3/RAB3B/SLC18A2/DDC/DBH/PCSK1/SYT13/SLC18A1/PCSK2/SV2B/VAMP3/TH	13
GO:0098563	CC	GO:0098563	intrinsic component of synaptic vesicle membrane	4/250	38/13513	0.005152335	0.138716712	0.117231267	SLC30A3/CPLX3/RAB3B/VAMP3	4
GO:0097038	CC	GO:0097038	perinuclear endoplasmic reticulum	3/250	20/13513	0.005651004	0.14127511	0.119393402	OSBPL3/GDPD5/CLU	3
GO:0099060	CC	GO:0099060	integral component of postsynaptic specialization membrane	5/250	64/13513	0.006536842	0.14364822	0.121398947	GABRA5/NRCAM/GRID2/KCND2/CLSTN1	5
GO:0070382	CC	GO:0070382	exocytic vesicle	8/250	150/13513	0.006784724	0.14364822	0.121398947	SLC30A3/CPLX3/RAB3B/SLC18A2/DDC/SV2B/VAMP3/TH	8
GO:0098948	CC	GO:0098948	intrinsic component of postsynaptic specialization membrane	5/250	65/13513	0.006977199	0.14364822	0.121398947	GABRA5/NRCAM/GRID2/KCND2/CLSTN1	5
GO:0099240	CC	GO:0099240	intrinsic component of synaptic membrane	8/250	154/13513	0.007906716	0.153741695	0.129929072	GABRA5/CPLX3/ATP2B4/NRCAM/CNTN1/GRID2/KCND2/CLSTN1	8
GO:0030662	CC	GO:0030662	coated vesicle membrane	8/250	156/13513	0.008517436	0.156900143	0.132598316	SLC18A2/KIAA0319/CD9/ADRB2/REEP6/SLC18A1/VAMP3/IL7R	8
GO:0098982	CC	GO:0098982	GABA-ergic synapse	5/250	72/13513	0.010654132	0.163024314	0.137773932	GABRA5/MDGA1/GAP43/KCND2/CLSTN1	5
GO:0042470	CC	GO:0042470	melanosome	6/250	101/13513	0.011104765	0.163024314	0.137773932	SLC1A5/AHCY/TRPV2/ANXA2/TH/ATP6V1G2	6
GO:0048770	CC	GO:0048770	pigment granule	6/250	101/13513	0.011104765	0.163024314	0.137773932	SLC1A5/AHCY/TRPV2/ANXA2/TH/ATP6V1G2	6
GO:0055037	CC	GO:0055037	recycling endosome	7/250	135/13513	0.012763756	0.163024314	0.137773932	NTRK1/BAIAP3/RNF11/STX12/OPTN/VAMP3/BOK	7
GO:0030136	CC	GO:0030136	clathrin-coated vesicle	8/250	168/13513	0.012950651	0.163024314	0.137773932	SLC18A2/KIAA0319/CD9/ADRB2/REEP6/SLC18A1/VAMP3/IL7R	8
GO:0031252	CC	GO:0031252	cell leading edge	13/250	349/13513	0.013219851	0.163024314	0.137773932	ABLIM3/GABARAPL1/S100B/DLC1/BSPRY/TLN2/ITGA8/ANXA2/DUSP22/PSD2/EPS8L1/LCP1/SORBS2	13
GO:0030658	CC	GO:0030658	transport vesicle membrane	8/250	170/13513	0.01382837	0.163024314	0.137773932	SLC30A3/CPLX3/RAB3B/SLC18A2/DBH/SLC18A1/SV2B/VAMP3	8
GO:0031094	CC	GO:0031094	platelet dense tubular network	2/250	10/13513	0.013910057	0.163024314	0.137773932	SERPINA5/ATP2A3	2
GO:0099144	CC	GO:0099144	anchored component of synaptic membrane	2/250	10/13513	0.013910057	0.163024314	0.137773932	CPLX3/CNTN1	2
GO:0030672	CC	GO:0030672	synaptic vesicle membrane	5/250	77/13513	0.013973513	0.163024314	0.137773932	SLC30A3/CPLX3/RAB3B/SV2B/VAMP3	5
GO:0099501	CC	GO:0099501	exocytic vesicle membrane	5/250	77/13513	0.013973513	0.163024314	0.137773932	SLC30A3/CPLX3/RAB3B/SV2B/VAMP3	5
GO:0043235	CC	GO:0043235	receptor complex	11/250	281/13513	0.015650084	0.164310067	0.138860538	NTRK1/RAMP3/PLXNA4/ADRB2/ALCAM/ITGAD/GRID2/ITGA8/GRIN3A/ERBB3/TRAT1	11
GO:0098839	CC	GO:0098839	postsynaptic density membrane	4/250	53/13513	0.016490394	0.164310067	0.138860538	RGS9/NRCAM/GRID2/CLSTN1	4
GO:0097060	CC	GO:0097060	synaptic membrane	13/250	360/13513	0.016694914	0.164310067	0.138860538	GABRA5/CPLX3/RGS9/ATP2B4/NRCAM/CPEB4/CNTN1/GRID2/ITGA8/KCND2/GRIN3A/LRRTM4/CLSTN1	13
GO:0060198	CC	GO:0060198	clathrin-sculpted vesicle	2/250	11/13513	0.016795648	0.164310067	0.138860538	SLC18A2/SLC18A1	2
GO:0098993	CC	GO:0098993	anchored component of synaptic vesicle membrane	2/250	11/13513	0.016795648	0.164310067	0.138860538	CPLX3/RAB3B	2
GO:0098936	CC	GO:0098936	intrinsic component of postsynaptic membrane	6/250	111/13513	0.017058661	0.164310067	0.138860538	GABRA5/NRCAM/CNTN1/GRID2/KCND2/CLSTN1	6
GO:0043204	CC	GO:0043204	perikaryon	6/250	112/13513	0.017754653	0.164310067	0.138860538	KNDC1/ITGA8/PCSK2/KCND2/TH/CRH	6
GO:0099513	CC	GO:0099513	polymeric cytoskeletal fiber	16/250	483/13513	0.017839379	0.164310067	0.138860538	TRIM54/KRT19/GABARAPL1/GABARAPL3/NAV3/KRT33A/TUBB2A/POF1B/TRIM55/SPAG6/PRPH/TEKT2/DUSP22/LCP1/MAP1A/KATNAL1	16
GO:0045177	CC	GO:0045177	apical part of cell	12/250	326/13513	0.018411266	0.165229307	0.139637399	PTPRH/CD9/ADRB2/SLC22A4/REEP6/PKHD1/MAL/ITGA8/SNX10/VAMP3/ERBB3/SORBS2	12
GO:0098802	CC	GO:0098802	plasma membrane receptor complex	7/250	147/13513	0.01952578	0.16997619	0.143649051	RAMP3/ALCAM/ITGAD/GRID2/ITGA8/GRIN3A/TRAT1	7
GO:0043218	CC	GO:0043218	compact myelin	2/250	12/13513	0.019911497	0.16997619	0.143649051	PMP22/ANXA2	2
GO:0098793	CC	GO:0098793	presynapse	14/250	411/13513	0.020903254	0.174193781	0.147213391	SLC30A3/GABRA5/CPLX3/RAB3B/SLC18A2/BAIAP3/ATP2B4/PRKCB/DDC/PTN/CNTN1/SV2B/VAMP3/TH	14
GO:0043194	CC	GO:0043194	axon initial segment	2/250	13/13513	0.023248166	0.189229255	0.159920062	NRCAM/MAP1A	2
GO:0001726	CC	GO:0001726	ruffle	7/250	155/13513	0.025228236	0.200679146	0.169596511	S100B/DLC1/TLN2/ANXA2/PSD2/EPS8L1/LCP1	7
GO:0031362	CC	GO:0031362	anchored component of external side of plasma membrane	2/250	14/13513	0.026796487	0.203886312	0.172306928	PKHD1/GP1BA	2
GO:0098691	CC	GO:0098691	dopaminergic synapse	2/250	14/13513	0.026796487	0.203886312	0.172306928	RAB3B/SLC18A2	2
GO:0045211	CC	GO:0045211	postsynaptic membrane	10/250	269/13513	0.028272249	0.210538025	0.177928376	GABRA5/RGS9/NRCAM/CPEB4/CNTN1/GRID2/KCND2/GRIN3A/LRRTM4/CLSTN1	10
GO:0090723	CC	GO:0090723	growth cone part	2/250	15/13513	0.030547552	0.218746206	0.184865214	TRPV2/GAP43	2
GO:0043197	CC	GO:0043197	dendritic spine	6/250	127/13513	0.030624469	0.218746206	0.184865214	CPEB4/GRID2/ITGA8/KCND2/FBXO2/CLSTN1	6
GO:0005791	CC	GO:0005791	rough endoplasmic reticulum	4/250	65/13513	0.032161286	0.224444225	0.189680683	TMEM97/TP63/EPHA5/PTGDS	4
GO:0044853	CC	GO:0044853	plasma membrane raft	5/250	96/13513	0.03270473	0.224444225	0.189680683	SMO/ATP2B4/DLC1/MAL/KCND2	5
GO:0044309	CC	GO:0044309	neuron spine	6/250	130/13513	0.033777759	0.227350299	0.192136644	CPEB4/GRID2/ITGA8/KCND2/FBXO2/CLSTN1	6
GO:0010008	CC	GO:0010008	endosome membrane	13/250	400/13513	0.035353567	0.233466954	0.197305907	SLC30A3/NTRK1/RAB15/BAIAP3/KIAA0319/ADRB2/STX12/OPTN/ABCA5/SNX10/ANXA2/VAMP3/BOK	13
GO:0042101	CC	GO:0042101	T cell receptor complex	2/250	17/13513	0.038623555	0.23818322	0.201291683	ALCAM/TRAT1	2
GO:0098945	CC	GO:0098945	intrinsic component of presynaptic active zone membrane	2/250	17/13513	0.038623555	0.23818322	0.201291683	CPLX3/ATP2B4	2
GO:0005929	CC	GO:0005929	cilium	13/250	406/13513	0.039094431	0.23818322	0.201291683	SMO/RAB15/ATP2B4/AGBL4/ROPN1B/TMEM107/PKHD1/SPAG6/HYDIN/CCDC68/AHI1/NPHP1/ROPN1	13
GO:0045121	CC	GO:0045121	membrane raft	10/250	285/13513	0.039560148	0.23818322	0.201291683	SMO/ATP2B4/DLC1/BIRC3/CNTN1/MAL/STX12/KCND2/ANXA2/CD2	10
GO:0098857	CC	GO:0098857	membrane microdomain	10/250	286/13513	0.040355493	0.23818322	0.201291683	SMO/ATP2B4/DLC1/BIRC3/CNTN1/MAL/STX12/KCND2/ANXA2/CD2	10
GO:0031256	CC	GO:0031256	leading edge membrane	6/250	136/13513	0.040697426	0.23818322	0.201291683	GABARAPL1/DLC1/ITGA8/PSD2/EPS8L1/LCP1	6
GO:0031902	CC	GO:0031902	late endosome membrane	5/250	102/13513	0.040831409	0.23818322	0.201291683	SLC30A3/NTRK1/BAIAP3/ABCA5/ANXA2	5
GO:0016234	CC	GO:0016234	inclusion body	4/250	71/13513	0.042413846	0.242898946	0.205277004	PINK1/CLU/UBD/KLHL14	4
GO:0005874	CC	GO:0005874	microtubule	10/250	291/13513	0.044497453	0.242898946	0.205277004	TRIM54/GABARAPL1/GABARAPL3/NAV3/TUBB2A/TRIM55/SPAG6/TEKT2/MAP1A/KATNAL1	10
GO:0005923	CC	GO:0005923	bicellular tight junction	5/250	105/13513	0.045314602	0.242898946	0.205277004	PMP22/CGN/CGNL1/POF1B/NPHP1	5
GO:0031514	CC	GO:0031514	motile cilium	5/250	105/13513	0.045314602	0.242898946	0.205277004	ATP2B4/ROPN1B/SPAG6/NPHP1/ROPN1	5
GO:0031233	CC	GO:0031233	intrinsic component of external side of plasma membrane	2/250	19/13513	0.047409897	0.242898946	0.205277004	PKHD1/GP1BA	2
GO:0032590	CC	GO:0032590	dendrite membrane	2/250	19/13513	0.047409897	0.242898946	0.205277004	GABARAPL1/ITGA8	2
GO:0099061	CC	GO:0099061	integral component of postsynaptic density membrane	3/250	44/13513	0.047544575	0.242898946	0.205277004	NRCAM/GRID2/CLSTN1	3
GO:0098589	CC	GO:0098589	membrane region	10/250	295/13513	0.048012537	0.242898946	0.205277004	SMO/ATP2B4/DLC1/BIRC3/CNTN1/MAL/STX12/KCND2/ANXA2/CD2	10
GO:0098552	CC	GO:0098552	side of membrane	11/250	337/13513	0.049172554	0.242898946	0.205277004	NRCAM/CD9/ALCAM/SERPINA5/PKHD1/EPHA5/CD2/CD69/TH/IL7R/GP1BA	11
GO:0099055	CC	GO:0099055	integral component of postsynaptic membrane	5/250	108/13513	0.050080707	0.242898946	0.205277004	GABRA5/NRCAM/GRID2/KCND2/CLSTN1	5
GO:0035869	CC	GO:0035869	ciliary transition zone	3/250	45/13513	0.050268759	0.242898946	0.205277004	TMEM107/AHI1/NPHP1	3
GO:0099146	CC	GO:0099146	intrinsic component of postsynaptic density membrane	3/250	45/13513	0.050268759	0.242898946	0.205277004	NRCAM/GRID2/CLSTN1	3
GO:0099699	CC	GO:0099699	integral component of synaptic membrane	6/250	144/13513	0.051229937	0.242898946	0.205277004	GABRA5/ATP2B4/NRCAM/GRID2/KCND2/CLSTN1	6
GO:0070160	CC	GO:0070160	tight junction	5/250	109/13513	0.051732495	0.242898946	0.205277004	PMP22/CGN/CGNL1/POF1B/NPHP1	5
GO:0005640	CC	GO:0005640	nuclear outer membrane	2/250	20/13513	0.052049774	0.242898946	0.205277004	NAV3/BOK	2
GO:0044441	CC	GO:0044441	ciliary part	10/250	302/13513	0.054604972	0.251470265	0.212520735	SMO/ATP2B4/AGBL4/TMEM107/PKHD1/SPAG6/HYDIN/CCDC68/AHI1/NPHP1	10
GO:0031300	CC	GO:0031300	intrinsic component of organelle membrane	6/250	147/13513	0.055571885	0.252599477	0.213475047	SLC30A3/CPLX3/RAB3B/PINK1/VAMP3/CLSTN1	6
GO:0030424	CC	GO:0030424	axon	14/250	476/13513	0.05930293	0.260541611	0.220187046	PINK1/PRKCB/NRCAM/CPEB4/ALCAM/GDPD5/TRPV2/DDC/GAP43/KIRREL3/EPHA5/TH/MAP1A/CRH	14
GO:0044440	CC	GO:0044440	endosomal part	13/250	433/13513	0.059424841	0.260541611	0.220187046	SLC30A3/NTRK1/RAB15/BAIAP3/KIAA0319/ADRB2/STX12/OPTN/ABCA5/SNX10/ANXA2/VAMP3/BOK	13
GO:0016324	CC	GO:0016324	apical plasma membrane	9/250	268/13513	0.061674172	0.260541611	0.220187046	PTPRH/CD9/ADRB2/SLC22A4/PKHD1/MAL/VAMP3/ERBB3/SORBS2	9
GO:0031965	CC	GO:0031965	nuclear membrane	8/250	228/13513	0.061766879	0.260541611	0.220187046	TMEM97/OSBPL3/NAV3/GCH1/PLCD4/ATP2A3/BOK/PTGDS	8
GO:0048787	CC	GO:0048787	presynaptic active zone membrane	2/250	22/13513	0.061785582	0.260541611	0.220187046	CPLX3/ATP2B4	2
GO:0097386	CC	GO:0097386	glial cell projection	2/250	22/13513	0.061785582	0.260541611	0.220187046	PINK1/SCN7A	2
GO:0098889	CC	GO:0098889	intrinsic component of presynaptic membrane	4/250	82/13513	0.065452121	0.272717169	0.230476765	GABRA5/CPLX3/ATP2B4/CNTN1	4
GO:0043296	CC	GO:0043296	apical junction complex	5/250	118/13513	0.068018487	0.280076122	0.236695911	PMP22/CGN/CGNL1/POF1B/NPHP1	5
GO:0032587	CC	GO:0032587	ruffle membrane	4/250	84/13513	0.0702204	0.285780698	0.241516921	DLC1/PSD2/EPS8L1/LCP1	4
GO:0032809	CC	GO:0032809	neuronal cell body membrane	2/250	24/13513	0.072082183	0.289027575	0.244260898	GABRA5/KCND2	2
GO:0001669	CC	GO:0001669	acrosomal vesicle	4/250	85/13513	0.07266979	0.289027575	0.244260898	TRIM36/SERPINA5/LRGUK/SV2B	4
GO:0030135	CC	GO:0030135	coated vesicle	8/250	238/13513	0.075144981	0.29551397	0.249742633	SLC18A2/KIAA0319/CD9/ADRB2/REEP6/SLC18A1/VAMP3/IL7R	8
GO:0044298	CC	GO:0044298	cell body membrane	2/250	25/13513	0.077423831	0.301092675	0.254457269	GABRA5/KCND2	2
GO:0033267	CC	GO:0033267	axon part	10/250	324/13513	0.079107739	0.304260534	0.257134466	PINK1/PRKCB/NRCAM/CPEB4/GDPD5/TRPV2/GAP43/TH/MAP1A/CRH	10
GO:0031253	CC	GO:0031253	cell projection membrane	9/250	283/13513	0.080471796	0.306142701	0.258725109	SMO/PTPRH/GABARAPL1/DLC1/GAP43/ITGA8/PSD2/EPS8L1/LCP1	9
GO:0098978	CC	GO:0098978	glutamatergic synapse	10/250	326/13513	0.081626183	0.307195314	0.259614686	SLC30A3/RGS9/ATP2B4/ABLIM3/NRCAM/GRID2/KCND2/GRIN3A/PSD2/CLSTN1	10
GO:0031201	CC	GO:0031201	SNARE complex	2/250	26/13513	0.08288574	0.308617117	0.260816271	STX12/VAMP3	2
GO:0099572	CC	GO:0099572	postsynaptic specialization	9/250	287/13513	0.086014032	0.3168938	0.267811001	GABRA5/RGS9/NRCAM/CPEB4/GRID2/ITGA8/KCND2/GRIN3A/CLSTN1	9
GO:0030285	CC	GO:0030285	integral component of synaptic vesicle membrane	2/250	27/13513	0.088461674	0.322516521	0.272562835	SLC30A3/VAMP3	2
GO:0044304	CC	GO:0044304	main axon	3/250	59/13513	0.095771081	0.342796477	0.289701685	NRCAM/MAP1A/CRH	3
GO:0097223	CC	GO:0097223	sperm part	5/250	131/13513	0.095983014	0.342796477	0.289701685	ATP2B4/TRIM36/SERPINA5/LRGUK/SV2B	5
GO:0008305	CC	GO:0008305	integrin complex	2/250	30/13513	0.105814058	0.374090103	0.316148327	ITGAD/ITGA8	2
GO:0043198	CC	GO:0043198	dendritic shaft	2/250	31/13513	0.111787419	0.391255968	0.330655419	KIRREL3/MAP1A	2
GO:0015629	CC	GO:0015629	actin cytoskeleton	11/250	393/13513	0.113623963	0.392456023	0.331669601	KRT19/ABLIM3/CGN/CGNL1/DLC1/POF1B/TLN2/DUSP22/LCP1/SORBS2/KLHL14	11
GO:0030018	CC	GO:0030018	Z disc	4/250	100/13513	0.114372898	0.392456023	0.331669601	TRIM54/KRT19/ATP2B4/SORBS2	4
GO:0005884	CC	GO:0005884	actin filament	3/250	65/13513	0.119004778	0.404385169	0.341751075	POF1B/DUSP22/LCP1	3
GO:0001772	CC	GO:0001772	immunological synapse	2/250	33/13513	0.123985675	0.409386663	0.345977902	ALCAM/DUSP3	2
GO:0016235	CC	GO:0016235	aggresome	2/250	33/13513	0.123985675	0.409386663	0.345977902	UBD/KLHL14	2
GO:0098636	CC	GO:0098636	protein complex involved in cell adhesion	2/250	33/13513	0.123985675	0.409386663	0.345977902	ITGAD/ITGA8	2
GO:0008328	CC	GO:0008328	ionotropic glutamate receptor complex	2/250	35/13513	0.136485589	0.444453596	0.375613415	GRID2/GRIN3A	2
GO:0005912	CC	GO:0005912	adherens junction	12/250	454/13513	0.137145681	0.444453596	0.375613415	CD9/ALCAM/DLC1/CD96/POF1B/TLN2/ITGA8/ANXA2/LCP1/AHI1/SORBS2/NPHP1	12
GO:0031674	CC	GO:0031674	I band	4/250	109/13513	0.143455707	0.458449922	0.387441889	TRIM54/KRT19/ATP2B4/SORBS2	4
GO:0005901	CC	GO:0005901	caveola	3/250	71/13513	0.144084261	0.458449922	0.387441889	SMO/ATP2B4/DLC1	3
GO:0008076	CC	GO:0008076	voltage-gated potassium channel complex	3/250	72/13513	0.148423487	0.462275296	0.390674762	DPP6/KCND2/KCNIP4	3
GO:0032589	CC	GO:0032589	neuron projection membrane	2/250	37/13513	0.149248881	0.462275296	0.390674762	GABARAPL1/ITGA8	2
GO:0098878	CC	GO:0098878	neurotransmitter receptor complex	2/250	37/13513	0.149248881	0.462275296	0.390674762	GRID2/GRIN3A	2
GO:0030426	CC	GO:0030426	growth cone	5/250	153/13513	0.154315451	0.473775508	0.400393737	PINK1/CPEB4/GDPD5/TRPV2/GAP43	5
GO:0098984	CC	GO:0098984	neuron to neuron synapse	8/250	284/13513	0.157196502	0.47709908	0.403202531	SLC30A3/RGS9/NRCAM/CPEB4/GRID2/ITGA8/GRIN3A/CLSTN1	8
GO:0030427	CC	GO:0030427	site of polarized growth	5/250	155/13513	0.160229242	0.47709908	0.403202531	PINK1/CPEB4/GDPD5/TRPV2/GAP43	5
GO:0070161	CC	GO:0070161	anchoring junction	12/250	471/13513	0.164469805	0.47709908	0.403202531	CD9/ALCAM/DLC1/CD96/POF1B/TLN2/ITGA8/ANXA2/LCP1/AHI1/SORBS2/NPHP1	12
GO:0032588	CC	GO:0032588	trans-Golgi network membrane	3/250	76/13513	0.166186692	0.47709908	0.403202531	BAIAP3/VAMP3/BOK	3
GO:0034705	CC	GO:0034705	potassium channel complex	3/250	76/13513	0.166186692	0.47709908	0.403202531	DPP6/KCND2/KCNIP4	3
GO:0036064	CC	GO:0036064	ciliary basal body	3/250	76/13513	0.166186692	0.47709908	0.403202531	AGBL4/PKHD1/AHI1	3
GO:0043209	CC	GO:0043209	myelin sheath	2/250	40/13513	0.168809751	0.47709908	0.403202531	PMP22/ANXA2	2
GO:0098797	CC	GO:0098797	plasma membrane protein complex	11/250	427/13513	0.169070587	0.47709908	0.403202531	KRT19/RAMP3/DPP6/ALCAM/ITGAD/GRID2/ITGA8/KCND2/KCNIP4/GRIN3A/TRAT1	11
GO:0150034	CC	GO:0150034	distal axon	7/250	245/13513	0.169600634	0.47709908	0.403202531	PINK1/PRKCB/CPEB4/GDPD5/TRPV2/GAP43/TH	7
GO:0031082	CC	GO:0031082	BLOC complex	1/250	10/13513	0.170392529	0.47709908	0.403202531	STX12	1
GO:0043220	CC	GO:0043220	Schmidt-Lanterman incisure	1/250	10/13513	0.170392529	0.47709908	0.403202531	ANXA2	1
GO:0005769	CC	GO:0005769	early endosome	8/250	294/13513	0.17916773	0.492524817	0.416239018	NTRK1/DNER/KIAA0319/RNF11/ADRB2/STX12/ANXA2/BOK	8
GO:0017146	CC	GO:0017146	NMDA selective glutamate receptor complex	1/250	11/13513	0.185752217	0.492524817	0.416239018	GRIN3A	1
GO:0032045	CC	GO:0032045	guanyl-nucleotide exchange factor complex	1/250	11/13513	0.185752217	0.492524817	0.416239018	KNDC1	1
GO:0097228	CC	GO:0097228	sperm principal piece	1/250	11/13513	0.185752217	0.492524817	0.416239018	ATP2B4	1
GO:0097449	CC	GO:0097449	astrocyte projection	1/250	11/13513	0.185752217	0.492524817	0.416239018	PINK1	1
GO:0097470	CC	GO:0097470	ribbon synapse	1/250	11/13513	0.185752217	0.492524817	0.416239018	CPLX3	1
GO:0098799	CC	GO:0098799	outer mitochondrial membrane protein complex	1/250	11/13513	0.185752217	0.492524817	0.416239018	PINK1	1
GO:0030246	MF	GO:0030246	carbohydrate binding	12/239	201/13187	0.000302783	0.12414123	0.122069554	NCAN/KLRG2/HK2/DBH/LY75/CNTN1/LGALS2/FBXO2/CD69/KLRB1/FREM1/CLEC4E	12
GO:0001540	MF	GO:0001540	amyloid-beta binding	6/239	67/13187	0.001319907	0.226363594	0.222586025	RAMP3/ADRB2/CLU/FBXO2/CLSTN1/NGFR	6
GO:0031406	MF	GO:0031406	carboxylic acid binding	9/239	155/13187	0.002061957	0.226363594	0.222586025	NCAN/SUSD5/DDC/DBH/SERPINA5/HMGCL/GRIN3A/TH/PTGDS	9
GO:0043177	MF	GO:0043177	organic acid binding	9/239	157/13187	0.00225027	0.226363594	0.222586025	NCAN/SUSD5/DDC/DBH/SERPINA5/HMGCL/GRIN3A/TH/PTGDS	9
GO:0005001	MF	GO:0005001	transmembrane receptor protein tyrosine phosphatase activity	3/239	17/13187	0.003312638	0.226363594	0.222586025	PTPRH/PTPRF/PTPRZ1	3
GO:0019198	MF	GO:0019198	transmembrane receptor protein phosphatase activity	3/239	17/13187	0.003312638	0.226363594	0.222586025	PTPRH/PTPRF/PTPRZ1	3
GO:0016830	MF	GO:0016830	carbon-carbon lyase activity	4/239	41/13187	0.006299196	0.368952921	0.362795812	PAICS/DDC/ALDOC/HMGCL	4
