# Supplementary material for: Identification of a Five-Gene Signature Derived From MYCN Amplification and Establishment of a Nomogram for Predicting the Prognosis of Neuroblastoma
Source: Front Mol Biosci. 2021 Dec 7;8:769661. doi: 10.3389/fmolb.2021.769661 (PMC8691574; doi:10.3389/fmolb.2021.769661)
Supplement: Supplementary file 10 [file Table1.XLSX]

## Sheet: Sheet1
Gene	primer sequence
NXPH1-F	GTCCCTTCTCGCAGGATTC
NXPH1-R	CGGTGCCTTCTTTGAGTCTT
AHI1-F	CTGTCACAGAGGTGATACGTTC
AHI1-R	GACTGTTGTGAGGAAACTGCTG
GDPD5-F	GTACCTCTACAACCGCATGG
GDPD5-R	AATGTGACATAGTGCCAGGAC
CPLX3-F	CAGTTCACACAGAGGAAGGCAG
CPLX3-R	CTCTGTGTCCTCCTCGATCATC
SPAG6-F	GACAGTAGTGGATGCAGGAGCT
SPAG6-R	CCATTTCTGCCAGATCCACGGA
