# Supplementary material for: Identification of a Five-Gene Signature Derived From MYCN Amplification and Establishment of a Nomogram for Predicting the Prognosis of Neuroblastoma
Source: Front Mol Biosci. 2021 Dec 7;8:769661. doi: 10.3389/fmolb.2021.769661 (PMC8691574; doi:10.3389/fmolb.2021.769661)
Supplement: Supplementary file 14 [file Table5.CSV]

	ID	Description	GeneRatio	BgRatio	pvalue	p.adjust	qvalue	geneID	Count
hsa05030	hsa05030	Cocaine addiction	6/124	49/8105	9.27367733986598e-05	0.0217931417486851	0.0205973254601234	RGS9/SLC18A2/DDC/SLC18A1/GRIN3A/TH	6
hsa05031	hsa05031	Amphetamine addiction	6/124	69/8105	0.000619760264953997	0.0728218311320947	0.0688260083712071	SLC18A2/PRKCB/DDC/SLC18A1/GRIN3A/TH	6
hsa04360	hsa04360	Axon guidance	9/124	182/8105	0.00184079672280334	0.123689769413159	0.116902760789145	SMO/PIK3CD/ABLIM3/PLXNA4/WNT4/PLXNC1/EPHA5/SEMA3E/UNC5D	9
hsa00350	hsa00350	Tyrosine metabolism	4/124	36/8105	0.00210535777724526	0.123689769413159	0.116902760789145	DDC/DBH/PNMT/TH	4
hsa05230	hsa05230	Central carbon metabolism in cancer	5/124	70/8105	0.00423273120536647	0.198938366652224	0.188022375648911	SLC1A5/HK2/NTRK1/PIK3CD/MYC	5
hsa04514	hsa04514	Cell adhesion molecules	7/124	149/8105	0.00774216252961738	0.303234699076681	0.286595841008643	NRCAM/ALCAM/PTPRF/CNTN1/ITGA8/CD2/NEGR1	7
hsa04919	hsa04919	Thyroid hormone signaling pathway	6/124	121/8105	0.0104531194839507	0.343739381284392	0.324877981863412	PIK3CD/PRKCB/WNT4/PLCD4/MYC/ATP2A3	6
hsa04215	hsa04215	Apoptosis - multiple species	3/124	32/8105	0.0125474552567127	0.343739381284392	0.324877981863412	BIRC3/BOK/NGFR	3
hsa05205	hsa05205	Proteoglycans in cancer	8/124	205/8105	0.0131644869428065	0.343739381284392	0.324877981863412	TWIST1/HOXD10/SMO/PIK3CD/PRKCB/WNT4/MYC/ERBB3	8
hsa04080	hsa04080	Neuroactive ligand-receptor interaction	11/124	341/8105	0.0151070994239866	0.345562912498898	0.326601453694367	NPW/GABRA5/ADRB2/GCGR/GRID2/NPFF/PTGER4/GRIN3A/NR3C1/MC4R/CRH	11
hsa04750	hsa04750	Inflammatory mediator regulation of TRP channels	5/124	98/8105	0.0169563531337338	0.345562912498898	0.326601453694367	NTRK1/PIK3CD/PRKCB/TRPV2/PTGER4	5
hsa04640	hsa04640	Hematopoietic cell lineage	5/124	99/8105	0.0176457657446246	0.345562912498898	0.326601453694367	IL7/CD9/CD2/IL7R/GP1BA	5
hsa04064	hsa04064	NF-kappa B signaling pathway	5/124	104/8105	0.0213716170681587	0.384167741483049	0.363087988590922	PRKCB/BIRC3/LTB/CCL19/TNFAIP3	5
hsa00260	hsa00260	Glycine, serine and threonine metabolism	3/124	40/8105	0.0228865888543093	0.384167741483049	0.363087988590922	PHGDH/GLDC/PSAT1	3
hsa04261	hsa04261	Adrenergic signaling in cardiomyocytes	6/124	150/8105	0.0272780287264067	0.386925381445735	0.365694313482867	CACNA2D3/ATP2B4/ADRB2/SCN7A/PPP1R1A/ATP2A3	6
hsa02010	hsa02010	ABC transporters	3/124	45/8105	0.0311184556468836	0.386925381445735	0.365694313482867	ABCC4/ABCA5/ABCC3	3
hsa04721	hsa04721	Synaptic vesicle cycle	4/124	78/8105	0.0312628633690477	0.386925381445735	0.365694313482867	CPLX3/SLC18A2/SLC18A1/ATP6V1G2	4
hsa01200	hsa01200	Carbon metabolism	5/124	115/8105	0.0312833287126339	0.386925381445735	0.365694313482867	PHGDH/GLDC/PSAT1/HK2/ALDOC	5
hsa04726	hsa04726	Serotonergic synapse	5/124	115/8105	0.0312833287126339	0.386925381445735	0.365694313482867	SLC18A2/PRKCB/DDC/SLC18A1/KCND2	5
hsa04973	hsa04973	Carbohydrate digestion and absorption	3/124	47/8105	0.0347906816335219	0.408790509193882	0.386359674982796	HK2/PIK3CD/PRKCB	3
hsa00270	hsa00270	Cysteine and methionine metabolism	3/124	50/8105	0.0407000955701203	0.437368978421721	0.413370008721089	PHGDH/AHCY/PSAT1	3
hsa04012	hsa04012	ErbB signaling pathway	4/124	85/8105	0.0409451809586292	0.437368978421721	0.413370008721089	PIK3CD/PRKCB/MYC/ERBB3	4
hsa04512	hsa04512	ECM-receptor interaction	4/124	88/8105	0.0455608567707574	0.46179061736419	0.436451602525617	ITGA8/SV2B/FREM1/GP1BA	4
hsa04727	hsa04727	GABAergic synapse	4/124	89/8105	0.0471615949648534	0.46179061736419	0.436451602525617	GABRA5/SLC38A5/PRKCB/GABARAPL1	4
hsa00534	hsa00534	Glycosaminoglycan biosynthesis - heparan sulfate / heparin	2/124	24/8105	0.0514769063685737	0.465845437611567	0.440283929836688	HS6ST3/HS3ST5	2
hsa04728	hsa04728	Dopaminergic synapse	5/124	132/8105	0.0515403462889393	0.465845437611567	0.440283929836688	SLC18A2/PRKCB/DDC/SLC18A1/TH	5
hsa00790	hsa00790	Folate biosynthesis	2/124	26/8105	0.0594379139124206	0.517329991459958	0.488943463373129	GCH1/TH	2
hsa04730	hsa04730	Long-term depression	3/124	60/8105	0.0637542283432043	0.535080130737607	0.505719630842711	PRKCB/GRID2/CRH	3
hsa05034	hsa05034	Alcoholism	6/124	187/8105	0.0667704357669677	0.541070772594394	0.511381558868609	SLC18A2/DDC/SLC18A1/GRIN3A/TH/CRH	6
hsa05202	hsa05202	Transcriptional misregulation in cancer	6/124	192/8105	0.0738178621705309	0.566789081099781	0.535688672394418	MYCN/NTRK1/BAIAP3/BIRC3/MYC/NGFR	6
hsa04020	hsa04020	Calcium signaling pathway	7/124	240/8105	0.0747679213365668	0.566789081099781	0.535688672394418	NTRK1/ATP2B4/PRKCB/ADRB2/PLCD4/ATP2A3/ERBB3	7
hsa01523	hsa01523	Antifolate resistance	2/124	31/8105	0.080988114962267	0.592083701443238	0.559595346044897	ABCC4/ABCC3	2
hsa04066	hsa04066	HIF-1 signaling pathway	4/124	109/8105	0.085574690196986	0.592083701443238	0.559595346044897	HK2/PIK3CD/PRKCB/ALDOC	4
hsa04137	hsa04137	Mitophagy - animal	3/124	68/8105	0.0856631738258302	0.592083701443238	0.559595346044897	PINK1/GABARAPL1/OPTN	3
hsa00051	hsa00051	Fructose and mannose metabolism	2/124	33/8105	0.0901895440588827	0.605558367252498	0.572330640493962	HK2/ALDOC	2
hsa00500	hsa00500	Starch and sucrose metabolism	2/124	36/8105	0.104528677919567	0.635426116910205	0.600559510271235	HK2/PGM2L1	2
hsa01230	hsa01230	Biosynthesis of amino acids	3/124	75/8105	0.107091355931237	0.635426116910205	0.600559510271235	PHGDH/PSAT1/ALDOC	3
hsa04960	hsa04960	Aldosterone-regulated sodium reabsorption	2/124	37/8105	0.109438768255022	0.635426116910205	0.600559510271235	PIK3CD/PRKCB	2
hsa05143	hsa05143	African trypanosomiasis	2/124	37/8105	0.109438768255022	0.635426116910205	0.600559510271235	PRKCB/IL18	2
hsa05216	hsa05216	Thyroid cancer	2/124	37/8105	0.109438768255022	0.635426116910205	0.600559510271235	NTRK1/MYC	2
hsa04024	hsa04024	cAMP signaling pathway	6/124	216/8105	0.113306541299128	0.635426116910205	0.600559510271235	ABCC4/PIK3CD/ATP2B4/ADRB2/GRIN3A/ATP2A3	6
hsa05412	hsa05412	Arrhythmogenic right ventricular cardiomyopathy	3/124	77/8105	0.11356551876693	0.635426116910205	0.600559510271235	CACNA2D3/ITGA8/ATP2A3	3
hsa01521	hsa01521	EGFR tyrosine kinase inhibitor resistance	3/124	79/8105	0.120185434015446	0.656827371944881	0.620786452319686	PIK3CD/PRKCB/ERBB3	3
hsa05033	hsa05033	Nicotine addiction	2/124	40/8105	0.124517803909276	0.66503827087909	0.628546809207113	GABRA5/GRIN3A	2
hsa00072	hsa00072	Synthesis and degradation of ketone bodies	1/124	10/8105	0.142951452494746	0.680804500522005	0.643447926585187	HMGCL	1
hsa04621	hsa04621	NOD-like receptor signaling pathway	5/124	181/8105	0.143908205112514	0.680804500522005	0.643447926585187	GABARAPL1/TRPV2/IL18/BIRC3/TNFAIP3	5
hsa04930	hsa04930	Type II diabetes mellitus	2/124	46/8105	0.155994645230348	0.680804500522005	0.643447926585187	HK2/PIK3CD	2
hsa04976	hsa04976	Bile secretion	3/124	90/8105	0.158934956996269	0.680804500522005	0.643447926585187	ABCC4/CYP3A4/ABCC3	3
hsa05410	hsa05410	Hypertrophic cardiomyopathy	3/124	90/8105	0.158934956996269	0.680804500522005	0.643447926585187	CACNA2D3/ITGA8/ATP2A3	3
hsa04010	hsa04010	MAPK signaling pathway	7/124	294/8105	0.163567976553048	0.680804500522005	0.643447926585187	NTRK1/CACNA2D3/PRKCB/DUSP3/MYC/ERBB3/NGFR	7
hsa04060	hsa04060	Cytokine-cytokine receptor interaction	7/124	295/8105	0.165544079320483	0.680804500522005	0.643447926585187	IL7/IL18/TNFRSF25/LTB/CCL19/NGFR/IL7R	7
hsa05222	hsa05222	Small cell lung cancer	3/124	92/8105	0.166357252328031	0.680804500522005	0.643447926585187	PIK3CD/BIRC3/MYC	3
hsa00520	hsa00520	Amino sugar and nucleotide sugar metabolism	2/124	48/8105	0.166802105103804	0.680804500522005	0.643447926585187	HK2/CYB5R2	2
hsa04970	hsa04970	Salivary secretion	3/124	93/8105	0.170106679262921	0.680804500522005	0.643447926585187	ATP2B4/PRKCB/ADRB2	3
hsa05323	hsa05323	Rheumatoid arthritis	3/124	93/8105	0.170106679262921	0.680804500522005	0.643447926585187	IL18/LTB/ATP6V1G2	3
hsa04151	hsa04151	PI3K-Akt signaling pathway	8/124	354/8105	0.174409189386279	0.680804500522005	0.643447926585187	NTRK1/PIK3CD/IL7/ITGA8/MYC/ERBB3/NGFR/IL7R	8
hsa05131	hsa05131	Shigellosis	6/124	246/8105	0.174848154929725	0.680804500522005	0.643447926585187	HK2/PIK3CD/GABARAPL1/IL18/TLN2/PLCD4	6
hsa04550	hsa04550	Signaling pathways regulating pluripotency of stem cells	4/124	143/8105	0.175558816514551	0.680804500522005	0.643447926585187	DLX5/PIK3CD/WNT4/MYC	4
hsa05017	hsa05017	Spinocerebellar ataxia	4/124	143/8105	0.175558816514551	0.680804500522005	0.643447926585187	PIK3CD/PRKCB/GRIN3A/ATP2A3	4
hsa05144	hsa05144	Malaria	2/124	50/8105	0.177735650664938	0.680804500522005	0.643447926585187	IL18/KLRB1	2
hsa05414	hsa05414	Dilated cardiomyopathy	3/124	96/8105	0.181499236519711	0.680804500522005	0.643447926585187	CACNA2D3/ITGA8/ATP2A3	3
hsa05132	hsa05132	Salmonella infection	6/124	249/8105	0.181657249576213	0.680804500522005	0.643447926585187	PIK3CD/IL18/TUBB2A/BIRC3/MYC/ANXA2	6
hsa04070	hsa04070	Phosphatidylinositol signaling system	3/124	97/8105	0.185342409532442	0.680804500522005	0.643447926585187	PIK3CD/PRKCB/PLCD4	3
hsa05231	hsa05231	Choline metabolism in cancer	3/124	98/8105	0.189207199004138	0.680804500522005	0.643447926585187	PIK3CD/PRKCB/SLC22A4	3
hsa04510	hsa04510	Focal adhesion	5/124	201/8105	0.194221817714309	0.680804500522005	0.643447926585187	PIK3CD/PRKCB/BIRC3/TLN2/ITGA8	5
hsa04961	hsa04961	Endocrine and other factor-regulated calcium reabsorption	2/124	53/8105	0.194334515415716	0.680804500522005	0.643447926585187	ATP2B4/PRKCB	2
hsa05206	hsa05206	MicroRNAs in cancer	7/124	310/8105	0.196433230231525	0.680804500522005	0.643447926585187	HOXD10/PIK3CD/PRKCB/TP63/MYC/ERBB3/ZFPM2	7
hsa04933	hsa04933	AGE-RAGE signaling pathway in diabetic complications	3/124	100/8105	0.196998749087218	0.680804500522005	0.643447926585187	PIK3CD/PRKCB/PLCD4	3
hsa04145	hsa04145	Phagosome	4/124	152/8105	0.203422356508069	0.687771724013578	0.650032850019552	TUBB2A/STX12/VAMP3/ATP6V1G2	4
hsa04972	hsa04972	Pancreatic secretion	3/124	102/8105	0.204868173110428	0.687771724013578	0.650032850019552	ATP2B4/PRKCB/ATP2A3	3
hsa04150	hsa04150	mTOR signaling pathway	4/124	155/8105	0.212992713207321	0.704975881742542	0.666292994614452	PIK3CD/PRKCB/WNT4/ATP6V1G2	4
hsa04923	hsa04923	Regulation of lipolysis in adipocytes	2/124	57/8105	0.216752654239801	0.707456579810461	0.668637573751432	PIK3CD/ADRB2	2
hsa05213	hsa05213	Endometrial cancer	2/124	58/8105	0.222395836478154	0.713546695899768	0.674393517737295	PIK3CD/MYC	2
hsa04370	hsa04370	VEGF signaling pathway	2/124	59/8105	0.228050965044885	0.713546695899768	0.674393517737295	PIK3CD/PRKCB	2
hsa04931	hsa04931	Insulin resistance	3/124	108/8105	0.228887691543088	0.713546695899768	0.674393517737295	PIK3CD/PRKCB/PTPRF	3
hsa00360	hsa00360	Phenylalanine metabolism	1/124	17/8105	0.230764037822904	0.713546695899768	0.674393517737295	DDC	1
hsa04630	hsa04630	JAK-STAT signaling pathway	4/124	162/8105	0.235794303280532	0.71744657289854	0.678079403724936	PIK3CD/IL7/MYC/IL7R	4
hsa00511	hsa00511	Other glycan degradation	1/124	18/8105	0.24255746751009	0.71744657289854	0.678079403724936	FUCA1	1
hsa04668	hsa04668	TNF signaling pathway	3/124	112/8105	0.245188908887926	0.71744657289854	0.678079403724936	PIK3CD/BIRC3/TNFAIP3	3
hsa05217	hsa05217	Basal cell carcinoma	2/124	63/8105	0.250758245472649	0.71744657289854	0.678079403724936	SMO/WNT4	2
hsa04022	hsa04022	cGMP-PKG signaling pathway	4/124	167/8105	0.252431727338225	0.71744657289854	0.678079403724936	NPPC/ATP2B4/ADRB2/ATP2A3	4
hsa04670	hsa04670	Leukocyte transendothelial migration	3/124	114/8105	0.253410121172414	0.71744657289854	0.678079403724936	PIK3CD/PRKCB/ITK	3
hsa05225	hsa05225	Hepatocellular carcinoma	4/124	168/8105	0.255789720801153	0.71744657289854	0.678079403724936	PIK3CD/PRKCB/WNT4/MYC	4
hsa04929	hsa04929	GnRH secretion	2/124	64/8105	0.256448987759478	0.71744657289854	0.678079403724936	PIK3CD/PRKCB	2
hsa00010	hsa00010	Glycolysis / Gluconeogenesis	2/124	67/8105	0.273531359415401	0.732047472774005	0.691879134402307	HK2/ALDOC	2
hsa04720	hsa04720	Long-term potentiation	2/124	67/8105	0.273531359415401	0.732047472774005	0.691879134402307	PRKCB/PPP1R1A	2
hsa05221	hsa05221	Acute myeloid leukemia	2/124	67/8105	0.273531359415401	0.732047472774005	0.691879134402307	PIK3CD/MYC	2
hsa04722	hsa04722	Neurotrophin signaling pathway	3/124	119/8105	0.274128415336649	0.732047472774005	0.691879134402307	NTRK1/PIK3CD/NGFR	3
hsa04924	hsa04924	Renin secretion	2/124	69/8105	0.284914571824861	0.750452695686566	0.709274440268154	ADRB2/PTGER4	2
hsa04917	hsa04917	Prolactin signaling pathway	2/124	70/8105	0.290600831095649	0.750452695686566	0.709274440268154	PIK3CD/TH	2
hsa05120	hsa05120	Epithelial cell signaling in Helicobacter pylori infection	2/124	70/8105	0.290600831095649	0.750452695686566	0.709274440268154	PTPRZ1/ATP6V1G2	2
hsa04611	hsa04611	Platelet activation	3/124	124/8105	0.295022151585462	0.753037697419149	0.711717599800405	PIK3CD/TLN2/GP1BA	3
hsa00982	hsa00982	Drug metabolism - cytochrome P450	2/124	72/8105	0.301956646787687	0.753037697419149	0.711717599800405	FMO3/CYP3A4	2
hsa05223	hsa05223	Non-small cell lung cancer	2/124	72/8105	0.301956646787687	0.753037697419149	0.711717599800405	PIK3CD/PRKCB	2
hsa00562	hsa00562	Inositol phosphate metabolism	2/124	73/8105	0.307623910435057	0.753037697419149	0.711717599800405	PIK3CD/PLCD4	2
hsa01524	hsa01524	Platinum drug resistance	2/124	73/8105	0.307623910435057	0.753037697419149	0.711717599800405	PIK3CD/BIRC3	2
hsa05214	hsa05214	Glioma	2/124	75/8105	0.318931684485167	0.757502299218917	0.715937223449906	PIK3CD/PRKCB	2
hsa04068	hsa04068	FoxO signaling pathway	3/124	131/8105	0.32443185048451	0.757502299218917	0.715937223449906	PIK3CD/GABARAPL1/IL7R	3
hsa05220	hsa05220	Chronic myeloid leukemia	2/124	76/8105	0.324570112401442	0.757502299218917	0.715937223449906	PIK3CD/MYC	2
hsa04270	hsa04270	Vascular smooth muscle contraction	3/124	133/8105	0.332845995202267	0.757502299218917	0.715937223449906	NPPC/PRKCB/RAMP3	3
hsa05012	hsa05012	Parkinson disease	5/124	249/8105	0.333062595747714	0.757502299218917	0.715937223449906	SLC18A2/PINK1/TUBB2A/SLC18A1/TH	5
hsa04062	hsa04062	Chemokine signaling pathway	4/124	192/8105	0.338421082197592	0.757502299218917	0.715937223449906	PIK3CD/PRKCB/ITK/CCL19	4
hsa04966	hsa04966	Collecting duct acid secretion	1/124	27/8105	0.340942942277288	0.757502299218917	0.715937223449906	ATP6V1G2	1
hsa04210	hsa04210	Apoptosis	3/124	136/8105	0.345461511375194	0.757502299218917	0.715937223449906	NTRK1/PIK3CD/BIRC3	3
hsa00983	hsa00983	Drug metabolism - other enzymes	2/124	80/8105	0.346998004472661	0.757502299218917	0.715937223449906	GMPS/CYP3A4	2
hsa04910	hsa04910	Insulin signaling pathway	3/124	137/8105	0.34966323705196	0.757502299218917	0.715937223449906	HK2/PIK3CD/PTPRF	3
hsa00650	hsa00650	Butanoate metabolism	1/124	28/8105	0.35105968839732	0.757502299218917	0.715937223449906	HMGCL	1
hsa04915	hsa04915	Estrogen signaling pathway	3/124	138/8105	0.353862458911458	0.757502299218917	0.715937223449906	KRT19/PIK3CD/KRT33A	3
hsa04146	hsa04146	Peroxisome	2/124	82/8105	0.358123793798547	0.757502299218917	0.715937223449906	HMGCL/CROT	2
hsa04662	hsa04662	B cell receptor signaling pathway	2/124	82/8105	0.358123793798547	0.757502299218917	0.715937223449906	PIK3CD/PRKCB	2
hsa00591	hsa00591	Linoleic acid metabolism	1/124	29/8105	0.361022372393697	0.757502299218917	0.715937223449906	CYP3A4	1
hsa04744	hsa04744	Phototransduction	1/124	29/8105	0.361022372393697	0.757502299218917	0.715937223449906	RGS9	1
hsa00030	hsa00030	Pentose phosphate pathway	1/124	30/8105	0.370833321604096	0.760292631822761	0.718574447097883	ALDOC	1
hsa00630	hsa00630	Glyoxylate and dicarboxylate metabolism	1/124	30/8105	0.370833321604096	0.760292631822761	0.718574447097883	GLDC	1
hsa04610	hsa04610	Complement and coagulation cascades	2/124	85/8105	0.374683599664402	0.760292631822761	0.718574447097883	SERPINA5/CLU	2
hsa05210	hsa05210	Colorectal cancer	2/124	86/8105	0.380166128411438	0.760292631822761	0.718574447097883	PIK3CD/MYC	2
hsa00052	hsa00052	Galactose metabolism	1/124	31/8105	0.380494828492157	0.760292631822761	0.718574447097883	HK2	1
hsa04260	hsa04260	Cardiac muscle contraction	2/124	87/8105	0.385628765733563	0.760292631822761	0.718574447097883	CACNA2D3/ATP2A3	2
hsa04136	hsa04136	Autophagy - other	1/124	32/8105	0.390009151165797	0.760292631822761	0.718574447097883	GABARAPL1	1
hsa04540	hsa04540	Gap junction	2/124	88/8105	0.391070837400376	0.760292631822761	0.718574447097883	PRKCB/TUBB2A	2
hsa05224	hsa05224	Breast cancer	3/124	147/8105	0.391469823193847	0.760292631822761	0.718574447097883	PIK3CD/WNT4/MYC	3
hsa04130	hsa04130	SNARE interactions in vesicular transport	1/124	33/8105	0.399378513887888	0.760473731530787	0.71874560964388	VAMP3	1
hsa05226	hsa05226	Gastric cancer	3/124	149/8105	0.399763243228864	0.760473731530787	0.71874560964388	PIK3CD/WNT4/MYC	3
hsa04015	hsa04015	Rap1 signaling pathway	4/124	210/8105	0.401271245573692	0.760473731530787	0.71874560964388	PIK3CD/PRKCB/TLN2/NGFR	4
hsa05032	hsa05032	Morphine addiction	2/124	91/8105	0.407267286418811	0.765662498467365	0.723649662605214	GABRA5/PRKCB	2
hsa04390	hsa04390	Hippo signaling pathway	3/124	157/8105	0.432608353941734	0.784752863127095	0.741692515654276	WNT4/BIRC3/MYC	3
hsa05150	hsa05150	Staphylococcus aureus infection	2/124	96/8105	0.43379409438009	0.784752863127095	0.741692515654276	KRT19/KRT33A	2
hsa04666	hsa04666	Fc gamma R-mediated phagocytosis	2/124	97/8105	0.439024656166356	0.784752863127095	0.741692515654276	PIK3CD/PRKCB	2
hsa05022	hsa05022	Pathways of neurodegeneration - multiple diseases	8/124	475/8105	0.442435939141349	0.784752863127095	0.741692515654276	PINK1/PRKCB/GABARAPL1/TUBB2A/WNT4/PRPH/OPTN/ATP2A3	8
hsa05340	hsa05340	Primary immunodeficiency	1/124	38/8105	0.444126471049668	0.784752863127095	0.741692515654276	IL7R	1
hsa04925	hsa04925	Aldosterone synthesis and secretion	2/124	98/8105	0.444229186523903	0.784752863127095	0.741692515654276	ATP2B4/PRKCB	2
hsa05161	hsa05161	Hepatitis B	3/124	162/8105	0.452814501749864	0.784752863127095	0.741692515654276	PIK3CD/PRKCB/MYC	3
hsa05163	hsa05163	Human cytomegalovirus infection	4/124	225/8105	0.452925677640303	0.784752863127095	0.741692515654276	PIK3CD/PRKCB/PTGER4/MYC	4
hsa04061	hsa04061	Viral protein interaction with cytokine and cytokine receptor	2/124	100/8105	0.454558448600451	0.784752863127095	0.741692515654276	IL18/CCL19	2
hsa04914	hsa04914	Progesterone-mediated oocyte maturation	2/124	100/8105	0.454558448600451	0.784752863127095	0.741692515654276	PIK3CD/CPEB4	2
hsa04916	hsa04916	Melanogenesis	2/124	101/8105	0.459682375215162	0.784752863127095	0.741692515654276	PRKCB/WNT4	2
hsa05146	hsa05146	Amoebiasis	2/124	102/8105	0.464778659257257	0.784752863127095	0.741692515654276	PIK3CD/PRKCB	2
hsa04310	hsa04310	Wnt signaling pathway	3/124	166/8105	0.468769795622993	0.784752863127095	0.741692515654276	PRKCB/WNT4/MYC	3
hsa05219	hsa05219	Bladder cancer	1/124	41/8105	0.469370991811317	0.784752863127095	0.741692515654276	MYC	1
hsa04625	hsa04625	C-type lectin receptor signaling pathway	2/124	104/8105	0.474886886538403	0.784752863127095	0.741692515654276	PIK3CD/CLEC4E	2
hsa04660	hsa04660	T cell receptor signaling pathway	2/124	104/8105	0.474886886538403	0.784752863127095	0.741692515654276	PIK3CD/ITK	2
hsa04014	hsa04014	Ras signaling pathway	4/124	232/8105	0.476571409482098	0.784752863127095	0.741692515654276	NTRK1/PIK3CD/PRKCB/NGFR	4
hsa00380	hsa00380	Tryptophan metabolism	1/124	42/8105	0.477530465647552	0.784752863127095	0.741692515654276	DDC	1
hsa05164	hsa05164	Influenza A	3/124	172/8105	0.492313061195891	0.803427565146072	0.759342513979042	PIK3CD/PRKCB/IL18	3
hsa00514	hsa00514	Other types of O-glycan biosynthesis	1/124	47/8105	0.516498009716726	0.83192913382767	0.786280166797932	ST6GAL2	1
hsa04725	hsa04725	Cholinergic synapse	2/124	113/8105	0.518922853530209	0.83192913382767	0.786280166797932	PIK3CD/PRKCB	2
hsa04724	hsa04724	Glutamatergic synapse	2/124	114/8105	0.523664152322312	0.83192913382767	0.786280166797932	PRKCB/GRIN3A	2
hsa00280	hsa00280	Valine, leucine and isoleucine degradation	1/124	48/8105	0.523938348112745	0.83192913382767	0.786280166797932	HMGCL	1
hsa00510	hsa00510	N-Glycan biosynthesis	1/124	50/8105	0.538479987338967	0.843618646831049	0.797328261954541	ST6GAL2	1
hsa05110	hsa05110	Vibrio cholerae infection	1/124	50/8105	0.538479987338967	0.843618646831049	0.797328261954541	ATP6V1G2	1
hsa04071	hsa04071	Sphingolipid signaling pathway	2/124	119/8105	0.546901489687789	0.845538487346253	0.79914275847731	PIK3CD/PRKCB	2
hsa04935	hsa04935	Growth hormone synthesis, secretion and action	2/124	119/8105	0.546901489687789	0.845538487346253	0.79914275847731	PIK3CD/PRKCB	2
hsa04613	hsa04613	Neutrophil extracellular trap formation	3/124	190/8105	0.559696693321012	0.848353800028168	0.801803591515984	PIK3CD/PRKCB/GP1BA	3
hsa05167	hsa05167	Kaposi sarcoma-associated herpesvirus infection	3/124	193/8105	0.570404305089252	0.848353800028168	0.801803591515984	PIK3CD/GABARAPL1/MYC	3
hsa05165	hsa05165	Human papillomavirus infection	5/124	331/8105	0.575915638638003	0.848353800028168	0.801803591515984	PIK3CD/WNT4/ITGA8/PTGER4/ATP6V1G2	5
hsa04340	hsa04340	Hedgehog signaling pathway	1/124	56/8105	0.57951324711373	0.848353800028168	0.801803591515984	SMO	1
hsa05134	hsa05134	Legionellosis	1/124	57/8105	0.585991114843622	0.848353800028168	0.801803591515984	IL18	1
hsa00230	hsa00230	Purine metabolism	2/124	130/8105	0.595214132576369	0.848353800028168	0.801803591515984	PAICS/GMPS	2
hsa04650	hsa04650	Natural killer cell mediated cytotoxicity	2/124	131/8105	0.599412307492522	0.848353800028168	0.801803591515984	PIK3CD/PRKCB	2
hsa05169	hsa05169	Epstein-Barr virus infection	3/124	202/8105	0.601560884642277	0.848353800028168	0.801803591515984	PIK3CD/MYC/TNFAIP3	3
hsa04978	hsa04978	Mineral absorption	1/124	60/8105	0.604836680199759	0.848353800028168	0.801803591515984	ATP2B4	1
hsa05415	hsa05415	Diabetic cardiomyopathy	3/124	203/8105	0.60493123644841	0.848353800028168	0.801803591515984	PIK3CD/PRKCB/ATP2A3	3
hsa00140	hsa00140	Steroid hormone biosynthesis	1/124	61/8105	0.610927451070515	0.848353800028168	0.801803591515984	CYP3A4	1
hsa00590	hsa00590	Arachidonic acid metabolism	1/124	61/8105	0.610927451070515	0.848353800028168	0.801803591515984	PTGDS	1
hsa04213	hsa04213	Longevity regulating pathway - multiple species	1/124	62/8105	0.61692508857266	0.848353800028168	0.801803591515984	PIK3CD	1
hsa00310	hsa00310	Lysine degradation	1/124	63/8105	0.622831005396854	0.848353800028168	0.801803591515984	PRDM2	1
hsa04623	hsa04623	Cytosolic DNA-sensing pathway	1/124	63/8105	0.622831005396854	0.848353800028168	0.801803591515984	IL18	1
hsa04140	hsa04140	Autophagy - animal	2/124	137/8105	0.623920612268998	0.848353800028168	0.801803591515984	PIK3CD/GABARAPL1	2
hsa05135	hsa05135	Yersinia infection	2/124	137/8105	0.623920612268998	0.848353800028168	0.801803591515984	PIK3CD/IL18	2
hsa05162	hsa05162	Measles	2/124	139/8105	0.631831228487032	0.848353800028168	0.801803591515984	PIK3CD/TNFAIP3	2
hsa05418	hsa05418	Fluid shear stress and atherosclerosis	2/124	139/8105	0.631831228487032	0.848353800028168	0.801803591515984	NPPC/PIK3CD	2
hsa05321	hsa05321	Inflammatory bowel disease	1/124	65/8105	0.63437322181445	0.848353800028168	0.801803591515984	IL18	1
hsa04120	hsa04120	Ubiquitin mediated proteolysis	2/124	140/8105	0.635738180056267	0.848353800028168	0.801803591515984	BIRC3/FBXO2	2
hsa00830	hsa00830	Retinol metabolism	1/124	68/8105	0.651032753279277	0.848353800028168	0.801803591515984	CYP3A4	1
hsa04664	hsa04664	Fc epsilon RI signaling pathway	1/124	68/8105	0.651032753279277	0.848353800028168	0.801803591515984	PIK3CD	1
hsa04810	hsa04810	Regulation of actin cytoskeleton	3/124	218/8105	0.653225547089617	0.848353800028168	0.801803591515984	PIK3CD/ITGAD/ITGA8	3
hsa05166	hsa05166	Human T-cell leukemia virus 1 infection	3/124	219/8105	0.656292559834349	0.848353800028168	0.801803591515984	PIK3CD/TLN2/MYC	3
hsa05211	hsa05211	Renal cell carcinoma	1/124	69/8105	0.656416844183018	0.848353800028168	0.801803591515984	PIK3CD	1
hsa05014	hsa05014	Amyotrophic lateral sclerosis	5/124	364/8105	0.660470098875363	0.848353800028168	0.801803591515984	PINK1/GABARAPL1/TUBB2A/PRPH/OPTN	5
hsa04723	hsa04723	Retrograde endocannabinoid signaling	2/124	148/8105	0.665841655417388	0.848353800028168	0.801803591515984	GABRA5/PRKCB	2
hsa04520	hsa04520	Adherens junction	1/124	71/8105	0.66693904859795	0.848353800028168	0.801803591515984	PTPRF	1
hsa05218	hsa05218	Melanoma	1/124	72/8105	0.672079645806545	0.848353800028168	0.801803591515984	PIK3CD	1
hsa04918	hsa04918	Thyroid hormone synthesis	1/124	75/8105	0.687033929750928	0.848353800028168	0.801803591515984	PRKCB	1
hsa04921	hsa04921	Oxytocin signaling pathway	2/124	154/8105	0.687093111699466	0.848353800028168	0.801803591515984	CACNA2D3/PRKCB	2
hsa04934	hsa04934	Cushing syndrome	2/124	155/8105	0.690526329106908	0.848353800028168	0.801803591515984	WNT4/CRH	2
hsa04971	hsa04971	Gastric acid secretion	1/124	76/8105	0.691866780648921	0.848353800028168	0.801803591515984	PRKCB	1
hsa05212	hsa05212	Pancreatic cancer	1/124	76/8105	0.691866780648921	0.848353800028168	0.801803591515984	PIK3CD	1
hsa01240	hsa01240	Biosynthesis of cofactors	2/124	156/8105	0.693928812165918	0.848353800028168	0.801803591515984	PSAT1/GCH1	2
hsa04218	hsa04218	Cellular senescence	2/124	156/8105	0.693928812165918	0.848353800028168	0.801803591515984	PIK3CD/MYC	2
hsa05171	hsa05171	Coronavirus disease - COVID-19	3/124	232/8105	0.694412511927882	0.848353800028168	0.801803591515984	RPL22L1/PIK3CD/PRKCB	3
hsa05100	hsa05100	Bacterial invasion of epithelial cells	1/124	77/8105	0.696625594847393	0.848353800028168	0.801803591515984	PIK3CD	1
hsa05140	hsa05140	Leishmaniasis	1/124	77/8105	0.696625594847393	0.848353800028168	0.801803591515984	PRKCB	1
hsa05160	hsa05160	Hepatitis C	2/124	157/8105	0.69730068904623	0.848353800028168	0.801803591515984	PIK3CD/MYC	2
hsa00980	hsa00980	Metabolism of xenobiotics by cytochrome P450	1/124	78/8105	0.701311497468086	0.848353800028168	0.801803591515984	CYP3A4	1
hsa04217	hsa04217	Necroptosis	2/124	159/8105	0.703953153214863	0.848353800028168	0.801803591515984	BIRC3/TNFAIP3	2
hsa05204	hsa05204	Chemical carcinogenesis	1/124	83/8105	0.72368554304562	0.867684197018983	0.82007330602914	CYP3A4	1
hsa04530	hsa04530	Tight junction	2/124	169/8105	0.735426688237184	0.869504056173954	0.821793307290949	CGN/CGNL1	2
hsa04742	hsa04742	Taste transduction	1/124	86/8105	0.736303434802625	0.869504056173954	0.821793307290949	GABRA5	1
hsa04911	hsa04911	Insulin secretion	1/124	86/8105	0.736303434802625	0.869504056173954	0.821793307290949	PRKCB	1
hsa04141	hsa04141	Protein processing in endoplasmic reticulum	2/124	171/8105	0.741372137229375	0.870604693532515	0.822833551334202	DNAJC5G/FBXO2	2
hsa04211	hsa04211	Longevity regulating pathway	1/124	89/8105	0.748349566355609	0.870604693532515	0.822833551334202	PIK3CD	1
hsa05235	hsa05235	PD-L1 expression and PD-1 checkpoint pathway in cancer	1/124	89/8105	0.748349566355609	0.870604693532515	0.822833551334202	PIK3CD	1
hsa04912	hsa04912	GnRH signaling pathway	1/124	93/8105	0.76356593652596	0.875232603291326	0.827207522035699	PRKCB	1
hsa05152	hsa05152	Tuberculosis	2/124	180/8105	0.76674258302396	0.875232603291326	0.827207522035699	IL18/CLEC4E	2
hsa04350	hsa04350	TGF-beta signaling pathway	1/124	94/8105	0.76722517565112	0.875232603291326	0.827207522035699	MYC	1
hsa04657	hsa04657	IL-17 signaling pathway	1/124	94/8105	0.76722517565112	0.875232603291326	0.827207522035699	TNFAIP3	1
hsa04713	hsa04713	Circadian entrainment	1/124	97/8105	0.777869201721073	0.87850509824906	0.830300451200679	PRKCB	1
hsa05215	hsa05215	Prostate cancer	1/124	97/8105	0.777869201721073	0.87850509824906	0.830300451200679	PIK3CD	1
hsa01522	hsa01522	Endocrine resistance	1/124	98/8105	0.78130878950661	0.87850509824906	0.830300451200679	PIK3CD	1
hsa05020	hsa05020	Prion disease	3/124	273/8105	0.793853838995939	0.881229877999451	0.832875718960288	PIK3CD/TUBB2A/GRIN3A	3
hsa05142	hsa05142	Chagas disease	1/124	102/8105	0.794546757353234	0.881229877999451	0.832875718960288	PIK3CD	1
hsa04974	hsa04974	Protein digestion and absorption	1/124	103/8105	0.797730088864942	0.881229877999451	0.832875718960288	SLC1A5	1
hsa04620	hsa04620	Toll-like receptor signaling pathway	1/124	104/8105	0.80086448888753	0.881229877999451	0.832875718960288	PIK3CD	1
hsa04928	hsa04928	Parathyroid hormone synthesis, secretion and action	1/124	106/8105	0.806989467628181	0.881229877999451	0.832875718960288	PRKCB	1
hsa05130	hsa05130	Pathogenic Escherichia coli infection	2/124	197/8105	0.808848088051819	0.881229877999451	0.832875718960288	IL18/TUBB2A	2
hsa04922	hsa04922	Glucagon signaling pathway	1/124	107/8105	0.809981504884602	0.881229877999451	0.832875718960288	GCGR	1
hsa05010	hsa05010	Alzheimer disease	4/124	369/8105	0.822860111756415	0.888542935231131	0.839787499815313	PIK3CD/TUBB2A/WNT4/ATP2A3	4
hsa05145	hsa05145	Toxoplasmosis	1/124	112/8105	0.824265361193134	0.888542935231131	0.839787499815313	BIRC3	1
hsa05170	hsa05170	Human immunodeficiency virus 1 infection	2/124	212/8105	0.840281677934911	0.899574588223666	0.85021383254286	PIK3CD/PRKCB	2
hsa04152	hsa04152	AMPK signaling pathway	1/124	120/8105	0.844935907070482	0.899574588223666	0.85021383254286	PIK3CD	1
hsa05417	hsa05417	Lipid and atherosclerosis	2/124	215/8105	0.845982910627362	0.899574588223666	0.85021383254286	PIK3CD/IL18	2
hsa04110	hsa04110	Cell cycle	1/124	124/8105	0.854347616109044	0.899778643213514	0.850406690786344	MYC	1
hsa04142	hsa04142	Lysosome	1/124	128/8105	0.863192403793432	0.899778643213514	0.850406690786344	FUCA1	1
hsa04380	hsa04380	Osteoclast differentiation	1/124	128/8105	0.863192403793432	0.899778643213514	0.850406690786344	PIK3CD	1
hsa04114	hsa04114	Oocyte meiosis	1/124	129/8105	0.865319035601081	0.899778643213514	0.850406690786344	CPEB4	1
hsa04926	hsa04926	Relaxin signaling pathway	1/124	129/8105	0.865319035601081	0.899778643213514	0.850406690786344	PIK3CD	1
hsa00190	hsa00190	Oxidative phosphorylation	1/124	133/8105	0.873502588349708	0.904286820538244	0.854667498918564	ATP6V1G2	1
hsa04371	hsa04371	Apelin signaling pathway	1/124	137/8105	0.881192655065852	0.9082468155284	0.858410204150022	GABARAPL1	1
hsa04072	hsa04072	Phospholipase D signaling pathway	1/124	148/8105	0.900030685425029	0.923612275436166	0.872932542517496	PIK3CD	1
hsa04932	hsa04932	Non-alcoholic fatty liver disease	1/124	155/8105	0.910442917067319	0.930235154394869	0.879192016023818	PIK3CD	1
hsa03010	hsa03010	Ribosome	1/124	158/8105	0.91456900063904	0.930405693290798	0.879353197242367	RPL22L1	1
hsa05203	hsa05203	Viral carcinogenesis	1/124	204/8105	0.958643776394462	0.971040032123701	0.917757880305043	PIK3CD	1
hsa04144	hsa04144	Endocytosis	1/124	252/8105	0.980689654438661	0.989107591386633	0.93483405053787	PSD2	1
hsa05016	hsa05016	Huntington disease	1/124	306/8105	0.991848249543333	0.996086917276424	0.941430412297091	TUBB2A	1
hsa05168	hsa05168	Herpes simplex virus 1 infection	2/124	498/8105	0.996656108464312	0.996656108464312	0.941968371269741	PIK3CD/BIRC3	2
