# Supplementary material for: Identification of a Five-Gene Signature Derived From MYCN Amplification and Establishment of a Nomogram for Predicting the Prognosis of Neuroblastoma
Source: Front Mol Biosci. 2021 Dec 7;8:769661. doi: 10.3389/fmolb.2021.769661 (PMC8691574; doi:10.3389/fmolb.2021.769661)
Supplement: Supplementary file 15 [file Table7.XLSX]

## Sheet: UnicoxResultsForNomogramCons
clinical factors	beta	HR(95% CI)	p.value
Five-gene RiskScore	1.1	3.1 (2.4-4.2)	5.4e-15
AGE	3.4	31(4.3-220)	0.00065
HISTOLOGY	1.9	6.7 (2.7-16)	3.4e-05
Stage	6.1	460 (0-Inf)	0.99
SEX	0.17	1.2 (0.83-1.7)	0.35
RACE	-0.069	0.93 (0.84-1)	0.18
MYCN status	0.45	1.6(1.1-2.3)	0.024
