# Supplementary material for: Identification of a Five-Gene Signature Derived From MYCN Amplification and Establishment of a Nomogram for Predicting the Prognosis of Neuroblastoma
Source: Front Mol Biosci. 2021 Dec 7;8:769661. doi: 10.3389/fmolb.2021.769661 (PMC8691574; doi:10.3389/fmolb.2021.769661)
Supplement: Supplementary file 16 [file Table8.XLSX]

## Sheet: MulcoxResultsForNomogramCons
	coef	exp(coef)	se(coef)	z	p.value
RiskScore	1.10273	3.01239	0.163084	6.76175	1.36334e-11
AGE	3.10367	22.2795	1.09605	2.83167	0.00463051
HISTOLOGY	-0.464888	0.628205	0.50347	-0.923367	0.355816
MYCN	-0.336289	0.714416	0.210218	-1.59971	0.109662
